# Supplementary material for: 1,1′-(Butane-1,4-di­yl)diimidazole-3,3′-diium tetra­chloridozincate(II) dihydrate
Source: Acta Crystallogr Sect E Struct Rep Online. 2008 Apr 4;64(Pt 5):m628. doi: 10.1107/S160053680800874X (PMC2961250; doi:10.1107/S160053680800874X)
Supplement: Supplementary file 1 [file e-64-0m628-sup1.cif]

##############################################################################
###                                                                        ###
###        Electronic paper (Acta Crystallographica Section E)             ###
###                                                                        ###
##############################################################################
#                                                                            #
# This CIF contains the data in a paper accepted for publication in Acta     #
# Crystallographica Section E. It conforms to the requirements of Notes      #
# for Authors for Section E, and has been peer reviewed under the auspices   #
# of the IUCr Commission on Journals.                                        #
#                                                                            #
# Full details of the Crystallographic Information File format               #
# are given in the paper "The Crystallographic Information File (CIF):       #
# a New Standard Archive File for Crystallography" by S. R. Hall, F. H.      #
# Allen and I. D. Brown [Acta Cryst. (1991), A47, 655-685].                  #
#                                                                            #
# The current version of the core CIF dictionary is obtainable from          #
# ftp://ftp.iucr.org/pub/cif_core.dic. The current version number is 2.4.    #
#                                                                            #
# Software is freely available for graphical display of the structure(s) in  #
# this CIF.  For information consult the CIF home page http://www.iucr.org/  #
# cif/home.html                                                              #
#                                                                            #
# This file may be used for bona fide research purposes within the           #
# scientific community so long as proper attribution is given to the journal # 
# article from which it was obtained.                                        #
#                                                                            #
##############################################################################
                                             
data_global
_journal_date_recd_electronic     2008-03-28
_journal_date_accepted     2008-04-01
_journal_name_full     'Acta Crystallographica, Section E'
_journal_year     2008
_journal_volume     64
_journal_issue      5
_journal_page_first     m628
_journal_page_last     m628
_journal_paper_category     QM
_journal_coeditor_code     NG2438
_publ_contact_author_name     'Dr Jin-Sheng Gao'
_publ_contact_author_address
;
College of Chemistry and Materials Science
Heilongjiang University
Harbin 150080
People's Republic of China
;
_publ_contact_author_email     hgf1000@163.com
_publ_contact_author_fax     '(86)451 8660 9151'
_publ_contact_author_phone     '(86)451 8660 9001'
_publ_section_title
;
1,1'-(Butane-1,4-diyl)diimidazole-3,3'-diium tetrachloridozincate(II) dihydrate
;
loop_
    _publ_author_name
    _publ_author_footnote
    _publ_author_address
    'Yu, Ying-Hui' .
;
College of Chemistry and Materials Science
Heilongjiang University
Harbin 150080
People's Republic of China
;
    'Shi, Ai-E' .
;
College of Chemistry and Materials Science
Heilongjiang University
Harbin 150080
People's Republic of China
;
    'Su, Yu' .
;
College of Chemistry and Materials Science
Heilongjiang University
Harbin 150080
People's Republic of China
;
    'Hou, Guang-Feng' .
;
College of Chemistry and Materials Science
Heilongjiang University
Harbin 150080
People's Republic of China
;
    'Gao, Jin-Sheng' .
;
College of Chemistry and Materials Science
Heilongjiang University
Harbin 150080
People's Republic of China
;
data_I
_chemical_name_systematic
;
1,1'-(Butane-1,4-diyl)diimidazole-3,3'-diium tetrachloridozincate(II) dihydrate
;
_chemical_name_common     ?
_chemical_formula_moiety     'C10 H16 N4 2+, Cl4 Zn 2-, 2H2 O'
_chemical_formula_sum     'C10 H20 Cl4 N4 O2 Zn'
_chemical_formula_iupac     '(C10 H16 N4) [Zn Cl4], 2H2 O'
_chemical_formula_weight     435.47
_chemical_melting_point     ?
_symmetry_cell_setting     monoclinic
_symmetry_space_group_name_H-M     'P 2/n'
_symmetry_space_group_name_Hall     '-P 2yac'
loop_
    _symmetry_equiv_pos_as_xyz
    'x, y, z'
    '-x+1/2, y, -z+1/2'
    '-x, -y, -z'
    'x-1/2, -y, z-1/2'
_cell_length_a     7.4010(15)
_cell_length_b     10.927(2)
_cell_length_c     11.058(2)
_cell_angle_alpha     90.00
_cell_angle_beta     95.23(3)
_cell_angle_gamma     90.00
_cell_volume     890.6(3)
_cell_formula_units_Z     2
_cell_measurement_reflns_used     6883
_cell_measurement_theta_min     3.18
_cell_measurement_theta_max     27.48
_cell_measurement_temperature     291(2)
_exptl_crystal_description     block
_exptl_crystal_colour     colorless
_exptl_crystal_size_max     0.18
_exptl_crystal_size_mid     0.17
_exptl_crystal_size_min     0.15
_exptl_crystal_density_diffrn     1.624
_exptl_crystal_density_meas     ?
_exptl_crystal_density_method     'not measured'
_exptl_crystal_F_000     444
_exptl_absorpt_coefficient_mu     1.986
_exptl_absorpt_correction_type     multi-scan
_exptl_absorpt_process_details     '(ABSCOR; Higashi, 1995)'
_exptl_absorpt_correction_T_min     0.7126
_exptl_absorpt_correction_T_max     0.7509
_exptl_special_details
;
;
_diffrn_ambient_temperature     291(2)
_diffrn_radiation_type     MoK\a
_diffrn_radiation_wavelength     0.71073
_diffrn_radiation_source     'fine-focus sealed tube'
_diffrn_radiation_monochromator     graphite
_diffrn_measurement_device_type     'Rigaku R-AXIS RAPID'
_diffrn_measurement_method     \w
_diffrn_detector_area_resol_mean     ?
_diffrn_reflns_number     8575
_diffrn_reflns_av_R_equivalents     0.0421
_diffrn_reflns_av_sigmaI/netI     0.0354
_diffrn_reflns_theta_min     3.18
_diffrn_reflns_theta_max     27.48
_diffrn_reflns_theta_full     27.48
_diffrn_measured_fraction_theta_max     0.999
_diffrn_measured_fraction_theta_full     0.999
_diffrn_reflns_limit_h_min     -9
_diffrn_reflns_limit_h_max     9
_diffrn_reflns_limit_k_min     -14
_diffrn_reflns_limit_k_max     14
_diffrn_reflns_limit_l_min     -14
_diffrn_reflns_limit_l_max     14
_diffrn_standards_number     0
_diffrn_standards_interval_count     0
_diffrn_standards_interval_time     0
_diffrn_standards_decay_%     0
_refine_special_details
;
Refinement of <i>F</i>^2^ against ALL reflections. The weighted <i>R</i>-factor
<i>wR</i> and goodness of fit <i>S</i> are based on <i>F</i>^2^, conventional
<i>R</i>-factors <i>R</i> are based on <i>F</i>, with <i>F</i> set to zero for
negative <i>F</i>^2^. The threshold expression of <i>F</i>^2^ >
\s(<i>F</i>^2^) is used only for calculating <i>R</i>-factors(gt) <i>etc</i>.
and is not relevant to the choice of reflections for refinement.
<i>R</i>-factors based on <i>F</i>^2^ are statistically about twice as large
as those based on <i>F</i>, and <i>R</i>- factors based on ALL data will be
even larger.
;
_reflns_number_total     2042
_reflns_number_gt     1760
_reflns_threshold_expression     I>2\s(I)
_refine_ls_structure_factor_coef     Fsqd
_refine_ls_matrix_type     full
_refine_ls_R_factor_all     0.0389
_refine_ls_R_factor_gt     0.0322
_refine_ls_wR_factor_gt     0.0766
_refine_ls_wR_factor_ref     0.0806
_refine_ls_goodness_of_fit_ref     1.068
_refine_ls_restrained_S_all     1.068
_refine_ls_number_reflns     2042
_refine_ls_number_parameters     101
_refine_ls_number_restraints     0
_refine_ls_hydrogen_treatment     mixed
_refine_ls_weighting_scheme     calc
_refine_ls_weighting_details
         'calc w=1/[\s^2^(Fo^2^)+(0.0301P)^2^+0.5173P] where P=(Fo^2^+2Fc^2^)/3'
_atom_sites_solution_hydrogens     geom
_atom_sites_solution_primary     direct
_atom_sites_solution_secondary     difmap
_refine_ls_shift/su_max     0.001
_refine_ls_shift/su_mean     0.000
_refine_diff_density_max     0.467
_refine_diff_density_min     -0.369
_refine_ls_extinction_method     'SHELXL97 (Sheldrick, 2008)'
_refine_ls_extinction_coef     0.038(3)
_refine_ls_extinction_expression
                                  'Fc^*^=kFc[1+0.001xFc^2^\l^3^/sin(2\q)]^-1/4^'
loop_
    _atom_type_symbol
    _atom_type_description
    _atom_type_scat_dispersion_real
    _atom_type_scat_dispersion_imag
    _atom_type_scat_source
    'C' 'C' 0.0033 0.0016
                         'International Tables Vol C Tables 4.2.6.8 and 6.1.1.4'
    'H' 'H' 0.0000 0.0000
                         'International Tables Vol C Tables 4.2.6.8 and 6.1.1.4'
    'N' 'N' 0.0061 0.0033
                         'International Tables Vol C Tables 4.2.6.8 and 6.1.1.4'
    'O' 'O' 0.0106 0.0060
                         'International Tables Vol C Tables 4.2.6.8 and 6.1.1.4'
    'Zn' 'Zn' 0.2839 1.4301
                         'International Tables Vol C Tables 4.2.6.8 and 6.1.1.4'
    'Cl' 'Cl' 0.1484 0.1585
                         'International Tables Vol C Tables 4.2.6.8 and 6.1.1.4'
_computing_data_collection     'RAPID-AUTO (Rigaku, 1998)'
_computing_cell_refinement     'RAPID-AUTO (Rigaku, 1998)'
_computing_data_reduction     'CrystalStructure (Rigaku/MSC, 2002)'
_computing_structure_solution     'SHELXS97 (Sheldrick, 2008)'
_computing_structure_refinement     'SHELXL97 (Sheldrick, 2008)'
_computing_molecular_graphics     'SHELXTL (Sheldrick, 2008)'
_computing_publication_material     'SHELXL97 (Sheldrick, 2008)'
loop_
    _atom_site_type_symbol
    _atom_site_label
    _atom_site_fract_x
    _atom_site_fract_y
    _atom_site_fract_z
    _atom_site_U_iso_or_equiv
    _atom_site_adp_type
    _atom_site_calc_flag
    _atom_site_refinement_flags
    _atom_site_occupancy
    _atom_site_disorder_assembly
    _atom_site_disorder_group
    Zn Zn1 0.7500 0.75494(3) 0.2500 0.03710(15) Uani d S 1 . .
    C C1 0.4713(3) 0.1878(2) 0.2017(2) 0.0405(5) Uani d . 1 . .
    H H1 0.4499 0.1104 0.1684 0.049 Uiso calc R 1 . .
    C C2 0.4320(4) 0.2946(2) 0.1464(2) 0.0469(6) Uani d . 1 . .
    H H2 0.3790 0.3056 0.0676 0.056 Uiso calc R 1 . .
    C C3 0.5555(4) 0.3335(2) 0.3300(2) 0.0448(6) Uani d . 1 . .
    H H4 0.6019 0.3752 0.3993 0.054 Uiso calc R 1 . .
    C C4 0.6136(3) 0.1221(2) 0.4085(2) 0.0450(6) Uani d . 1 . .
    H H5 0.6771 0.1641 0.4770 0.054 Uiso calc R 1 . .
    H H6 0.6995 0.0680 0.3742 0.054 Uiso calc R 1 . .
    C C5 0.4626(3) 0.0464(2) 0.4529(2) 0.0376(5) Uani d . 1 . .
    H H7 0.3985 0.0040 0.3849 0.045 Uiso calc R 1 . .
    H H8 0.3770 0.0997 0.4885 0.045 Uiso calc R 1 . .
    Cl Cl2 0.87983(10) 0.63431(6) 0.11389(5) 0.0543(2) Uani d . 1 . .
    Cl Cl3 0.96871(9) 0.86758(5) 0.35304(6) 0.0529(2) Uani d . 1 . .
    H H3 0.475(4) 0.461(3) 0.216(3) 0.066(9) Uiso d . 1 . .
    N N1 0.5489(2) 0.21294(16) 0.31649(16) 0.0347(4) Uani d . 1 . .
    N N2 0.4846(3) 0.3841(2) 0.2278(2) 0.0499(5) Uani d . 1 . .
    O O1 0.3280(3) 0.6019(2) 0.1132(2) 0.0775(7) Uani d . 1 . .
    H H9 0.2192 0.6042 0.1319 0.116 Uiso d R 1 . .
    H H10 0.3814 0.6708 0.1191 0.116 Uiso d R 1 . .
loop_
    _atom_site_aniso_label
    _atom_site_aniso_U_11
    _atom_site_aniso_U_22
    _atom_site_aniso_U_33
    _atom_site_aniso_U_12
    _atom_site_aniso_U_13
    _atom_site_aniso_U_23
    Zn1 0.0465(2) 0.0277(2) 0.0365(2) 0.000 0.00102(15) 0.000
    C1 0.0413(12) 0.0380(12) 0.0412(12) 0.0001(10) -0.0009(10) -0.0065(10)
    C2 0.0495(14) 0.0545(14) 0.0359(12) 0.0036(12) 0.0001(10) 0.0056(11)
    C3 0.0631(16) 0.0326(11) 0.0393(12) -0.0061(10) 0.0085(11) -0.0020(10)
    C4 0.0403(13) 0.0434(13) 0.0499(13) -0.0007(10) -0.0029(10) 0.0146(11)
    C5 0.0362(11) 0.0354(11) 0.0408(12) 0.0017(9) 0.0019(9) 0.0055(10)
    Cl2 0.0739(5) 0.0480(4) 0.0405(3) 0.0215(3) 0.0029(3) -0.0024(3)
    Cl3 0.0563(4) 0.0355(3) 0.0639(4) -0.0094(3) -0.0101(3) 0.0011(3)
    N1 0.0374(10) 0.0297(8) 0.0371(9) -0.0009(7) 0.0030(8) 0.0036(7)
    N2 0.0659(15) 0.0330(10) 0.0522(12) 0.0040(10) 0.0135(10) 0.0086(9)
    O1 0.0740(15) 0.0611(13) 0.0940(17) -0.0160(11) -0.0113(12) 0.0114(12)
_geom_special_details
;
All e.s.d.'s (except the e.s.d. in the dihedral angle between two l.s. planes)
are estimated using the full covariance matrix. The cell e.s.d.'s are taken
into account individually in the estimation of e.s.d.'s in distances, angles
and torsion angles; correlations between e.s.d.'s in cell parameters are only
used when they are defined by crystal symmetry. An approximate (isotropic)
treatment of cell e.s.d.'s is used for estimating e.s.d.'s involving l.s.
planes.
;
loop_
    _geom_bond_atom_site_label_1
    _geom_bond_atom_site_label_2
    _geom_bond_site_symmetry_2
    _geom_bond_distance
    _geom_bond_publ_flag
    Zn1 Cl3 . 2.2577(8) ?
    Zn1 Cl3 2_655 2.2577(8) ?
    Zn1 Cl2 . 2.2782(8) ?
    Zn1 Cl2 2_655 2.2782(7) ?
    C1 C2 . 1.337(3) ?
    C1 N1 . 1.372(3) ?
    C1 H1 . 0.9300 ?
    C2 N2 . 1.362(3) ?
    C2 H2 . 0.9300 ?
    C3 N2 . 1.322(3) ?
    C3 N1 . 1.326(3) ?
    C3 H4 . 0.9300 ?
    C4 N1 . 1.470(3) ?
    C4 C5 . 1.508(3) ?
    C4 H5 . 0.9700 ?
    C4 H6 . 0.9700 ?
    C5 C5 3_656 1.521(4) ?
    C5 H7 . 0.9700 ?
    C5 H8 . 0.9700 ?
    N2 H3 . 0.85(3) ?
    O1 H9 . 0.8500 ?
    O1 H10 . 0.8501 ?
loop_
    _geom_angle_atom_site_label_1
    _geom_angle_atom_site_label_2
    _geom_angle_atom_site_label_3
    _geom_angle_site_symmetry_1
    _geom_angle_site_symmetry_3
    _geom_angle
    _geom_angle_publ_flag
    Cl3 Zn1 Cl3 . 2_655 113.93(4) ?
    Cl3 Zn1 Cl2 . . 108.83(3) ?
    Cl3 Zn1 Cl2 2_655 . 107.95(3) ?
    Cl3 Zn1 Cl2 . 2_655 107.95(3) ?
    Cl3 Zn1 Cl2 2_655 2_655 108.83(3) ?
    Cl2 Zn1 Cl2 . 2_655 109.29(4) ?
    C2 C1 N1 . . 107.7(2) ?
    C2 C1 H1 . . 126.2 ?
    N1 C1 H1 . . 126.2 ?
    C1 C2 N2 . . 106.7(2) ?
    C1 C2 H2 . . 126.7 ?
    N2 C2 H2 . . 126.7 ?
    N2 C3 N1 . . 108.1(2) ?
    N2 C3 H4 . . 125.9 ?
    N1 C3 H4 . . 125.9 ?
    N1 C4 C5 . . 113.02(19) ?
    N1 C4 H5 . . 109.0 ?
    C5 C4 H5 . . 109.0 ?
    N1 C4 H6 . . 109.0 ?
    C5 C4 H6 . . 109.0 ?
    H5 C4 H6 . . 107.8 ?
    C4 C5 C5 . 3_656 110.7(2) ?
    C4 C5 H7 . . 109.5 ?
    C5 C5 H7 3_656 . 109.5 ?
    C4 C5 H8 . . 109.5 ?
    C5 C5 H8 3_656 . 109.5 ?
    H7 C5 H8 . . 108.1 ?
    C3 N1 C1 . . 108.14(19) ?
    C3 N1 C4 . . 125.9(2) ?
    C1 N1 C4 . . 125.95(19) ?
    C3 N2 C2 . . 109.4(2) ?
    C3 N2 H3 . . 125(2) ?
    C2 N2 H3 . . 126(2) ?
    H9 O1 H10 . . 113.5 ?
loop_
    _geom_hbond_atom_site_label_D
    _geom_hbond_atom_site_label_H
    _geom_hbond_atom_site_label_A
    _geom_hbond_site_symmetry_A
    _geom_hbond_distance_DH
    _geom_hbond_distance_HA
    _geom_hbond_distance_DA
    _geom_hbond_angle_DHA
    O1 H10 Cl3 2_655 0.85 2.43 3.275(2) 177.1
    O1 H9 Cl2 1_455 0.85 2.52 3.337(3) 160.6
    N2 H3 Cl2 2_655 0.85(3) 2.82(3) 3.350(2) 122(3)
    N2 H3 O1 . 0.85(3) 2.15(3) 2.890(3) 145(3)
