# Supplementary material for: 1,1′-(Butane-1,4-di­yl)diimidazole-3,3′-diium tetra­chloridozincate(II) dihydrate
Source: Acta Crystallogr Sect E Struct Rep Online. 2008 Apr 4;64(Pt 5):m628. doi: 10.1107/S160053680800874X (PMC2961250; doi:10.1107/S160053680800874X)
Supplement: Supplementary file 2 [file e-64-0m628-Isup2.hkl]

# 
# h,k,l, Fc-squared, Fo-squared, sigma(Fo-squared) and status flag 
# 
data_I
_shelx_title ' shelxl in P2/n' 
_shelx_refln_list_code          4 
_shelx_F_calc_maximum      108.82 
_exptl_crystal_F_000       444.00 
_reflns_d_resolution_high  0.7701 
 
loop_ 
 _symmetry_equiv_pos_as_xyz 
 'x, y, z' 
 '-x+1/2, y, -z+1/2' 
 '-x, -y, -z' 
 'x-1/2, -y, z-1/2' 
 
_cell_length_a     7.4010 
_cell_length_b    10.9272 
_cell_length_c    11.0581 
_cell_angle_alpha  90.000 
_cell_angle_beta   95.228 
_cell_angle_gamma  90.000 
 
_shelx_F_squared_multiplier     1.000 
 
loop_ 
 _refln_index_h 
 _refln_index_k 
 _refln_index_l 
 _refln_F_squared_calc 
 _refln_F_squared_meas 
 _refln_F_squared_sigma 
 _refln_observed_status 
   2   0   0     6987.48     8083.02    359.65 o 
   4   0   0     1352.14     1470.14     39.36 o 
   6   0   0      182.09      203.03     10.70 o 
   8   0   0      106.69      126.01     15.76 o 
   1   1   0     4594.40     4703.18    260.75 o 
   2   1   0     1564.56     1714.89     29.88 o 
   3   1   0       39.45       51.62      2.51 o 
   4   1   0      887.78      890.88     15.89 o 
   5   1   0     1359.96     1336.74     31.71 o 
   6   1   0        0.22       -1.01      2.21 o 
   7   1   0       88.50      106.53      5.31 o 
   8   1   0        3.70        5.52      3.35 o 
   9   1   0      144.33      130.14     13.17 o 
   0   2   0     9749.60     9900.53    438.24 o 
   1   2   0       98.15      159.86      6.60 o 
   2   2   0      242.45      221.65      6.56 o 
   3   2   0      201.97      208.14      3.77 o 
   4   2   0     1231.34     1215.68     22.96 o 
   5   2   0      860.05      816.51     19.29 o 
   6   2   0      589.90      603.88     19.24 o 
   7   2   0      554.13      580.68     22.22 o 
   8   2   0       43.00       48.32     12.70 o 
   9   2   0       23.62       26.48      4.18 o 
   0   3   0      416.59      402.70      5.67 o 
   1   3   0     2399.03     2307.87     43.49 o 
   2   3   0      336.16      373.90      6.85 o 
   3   3   0     4613.78     4524.75    127.78 o 
   4   3   0     1229.03     1193.45     24.11 o 
   5   3   0       45.43       52.69      3.65 o 
   6   3   0       53.81       69.57     11.83 o 
   7   3   0      440.93      427.96     16.65 o 
   8   3   0        0.50        1.11      2.69 o 
   9   3   0        0.83       -1.15      2.85 o 
   0   4   0     6571.94     6734.61    204.00 o 
   1   4   0      196.05      203.63      3.71 o 
   2   4   0     5277.14     5194.97    145.93 o 
   3   4   0      364.19      401.79     12.16 o 
   4   4   0     1357.28     1260.28     24.82 o 
   5   4   0        4.53        3.88      1.64 o 
   6   4   0      633.08      599.43     19.41 o 
   7   4   0        0.02       -0.12      1.92 o 
   8   4   0        0.77        0.72      2.72 o 
   9   4   0        6.02       10.48      3.30 o 
   0   5   0      960.06      996.70     17.30 o 
   1   5   0      554.69      605.55      8.78 o 
   2   5   0      185.63      163.94      3.51 o 
   3   5   0     2796.67     2714.62     67.04 o 
   4   5   0        3.00        3.85      1.76 o 
   5   5   0      287.85      286.32      9.56 o 
   6   5   0       65.85       75.76      6.26 o 
   7   5   0      172.10      150.98     10.47 o 
   8   5   0       13.44       11.07      3.62 o 
   0   6   0      334.55      319.83     12.71 o 
   1   6   0      171.10      186.96      3.74 o 
   2   6   0     2843.39     2945.33     57.14 o 
   3   6   0        5.48        9.08      1.09 o 
   4   6   0      416.17      420.87     10.40 o 
   5   6   0      326.76      285.00     10.75 o 
   6   6   0       96.49       91.88      6.53 o 
   7   6   0      240.98      251.11     17.09 o 
   8   6   0       33.49       21.26      4.32 o 
   0   7   0      252.96      293.39      9.86 o 
   1   7   0      921.92      929.90     14.59 o 
   2   7   0      134.81      142.71      6.46 o 
   3   7   0      350.89      346.99      5.68 o 
   4   7   0       96.31      106.43      7.13 o 
   5   7   0      318.80      320.64      9.98 o 
   6   7   0       60.33       57.25      9.02 o 
   7   7   0       61.52       72.17      5.83 o 
   8   7   0        4.44        2.95      4.03 o 
   0   8   0     4299.16     4278.75    140.56 o 
   1   8   0      101.71       95.62      5.41 o 
   2   8   0      213.76      230.70      5.22 o 
   3   8   0      176.66      181.56      5.42 o 
   4   8   0      119.65      124.93      3.09 o 
   5   8   0      123.47      124.75     10.30 o 
   6   8   0       42.00       41.96      4.45 o 
   7   8   0      121.90      120.42      6.93 o 
   0   9   0       30.37       23.41      3.70 o 
   1   9   0     1353.85     1338.13     27.02 o 
   2   9   0        5.01        9.15      1.50 o 
   3   9   0        3.57        3.66      1.19 o 
   4   9   0       16.20       15.05      2.00 o 
   5   9   0      252.44      249.58      6.73 o 
   6   9   0      124.63      123.11      7.01 o 
   7   9   0       14.54       13.58      4.07 o 
   0  10   0      589.97      594.19     23.77 o 
   1  10   0       13.84       13.99      2.45 o 
   2  10   0      109.35      104.31      4.01 o 
   3  10   0      179.18      170.32      4.01 o 
   4  10   0      185.73      167.48      5.30 o 
   5  10   0      125.41      128.27      6.01 o 
   6  10   0       81.33       85.96      7.70 o 
   0  11   0      234.94      218.94     16.49 o 
   1  11   0      187.25      188.93      7.09 o 
   2  11   0       60.53       65.96      3.78 o 
   3  11   0      281.89      301.14     10.31 o 
   4  11   0      291.01      295.07     11.20 o 
   5  11   0       37.30       28.25      4.64 o 
   6  11   0        0.65        5.56      5.46 o 
   0  12   0      178.38      188.11     15.56 o 
   1  12   0        0.40        1.76      2.86 o 
   2  12   0      663.68      648.17     16.30 o 
   3  12   0       60.01       52.12      5.15 o 
   4  12   0       61.04       65.26      5.73 o 
   5  12   0       24.20       22.67      4.04 o 
   0  13   0        0.93       -3.31      5.19 o 
   1  13   0        9.61        6.58      3.20 o 
   2  13   0       79.16       91.28      6.04 o 
   3  13   0      319.62      317.16     12.99 o 
   0  14   0        8.35       13.16      7.07 o 
   1  14   0       51.27       55.96      5.15 o 
  -9   0   1       45.98       31.61      4.90 o 
  -7   0   1      252.22      245.44     12.79 o 
  -5   0   1     3242.11     3262.05    121.52 o 
  -3   0   1      529.50      554.84     11.33 o 
  -1   0   1     3402.36     3561.47    128.39 o 
   1   0   1     9947.47    11068.56    602.18 o 
   3   0   1      889.32      860.70     20.24 o 
   5   0   1       75.96       86.89     13.48 o 
   7   0   1      156.70      188.25     26.01 o 
   9   0   1      173.04      192.76     14.66 o 
  -9   1   1        6.19        7.82      3.00 o 
  -8   1   1      115.24      114.30      5.74 o 
  -7   1   1       99.80      110.51      9.91 o 
  -6   1   1      809.89      797.68     18.32 o 
  -5   1   1       50.45       45.67      5.01 o 
  -4   1   1       27.97       36.76      1.91 o 
  -3   1   1       46.88       49.06      2.32 o 
  -2   1   1     7915.54     8475.91    244.54 o 
  -1   1   1      215.51      200.33      3.48 o 
   1   1   1       30.56       18.16      0.91 o 
   2   1   1     7052.56     7428.79    229.04 o 
   3   1   1      120.84       95.10      2.46 o 
   4   1   1     1863.01     1870.08     38.49 o 
   5   1   1      204.57      193.30      5.95 o 
   6   1   1        7.94        5.43      2.07 o 
   7   1   1       29.14       34.74      3.95 o 
   8   1   1      315.57      318.93     12.77 o 
   9   1   1        0.14        4.61      4.44 o 
  -9   2   1       42.74       34.13      4.18 o 
  -8   2   1       27.52       18.42      3.49 o 
  -7   2   1      110.92      117.46      5.28 o 
  -6   2   1       68.24       75.22      3.47 o 
  -5   2   1     1014.96     1043.49     22.56 o 
  -4   2   1     1687.69     1576.90     45.31 o 
  -3   2   1      411.13      370.76      8.78 o 
  -2   2   1       83.64       65.48      2.47 o 
  -1   2   1     5754.24     5036.20    415.21 o 
   0   2   1        0.09        1.49      0.66 o 
   1   2   1     2154.30     2202.60     38.93 o 
   2   2   1    11841.43    12624.05    496.02 o 
   3   2   1     1554.16     1553.97     31.81 o 
   4   2   1     1864.56     1810.79     39.03 o 
   5   2   1      665.03      643.90     17.51 o 
   6   2   1        3.11        2.95      2.32 o 
   7   2   1      121.14      117.77      5.83 o 
   8   2   1        0.01        0.93      3.27 o 
   9   2   1       50.63       52.78      6.92 o 
  -9   3   1        7.05        9.93      2.89 o 
  -8   3   1      103.57      117.12     10.44 o 
  -7   3   1      133.02      138.20      6.94 o 
  -6   3   1      239.46      246.77      6.66 o 
  -5   3   1      259.53      273.07      6.81 o 
  -4   3   1     1544.22     1474.93     26.26 o 
  -3   3   1      222.79      219.21      6.65 o 
  -2   3   1     6573.85     6972.69    218.77 o 
  -1   3   1     2417.97     2525.72     39.02 o 
   0   3   1       33.56       48.47      1.86 o 
   1   3   1     1518.71     1561.84     31.17 o 
   2   3   1      886.75      868.66     16.55 o 
   3   3   1      248.43      248.49     14.77 o 
   4   3   1      823.22      786.94     18.79 o 
   5   3   1      247.19      223.15      7.57 o 
   6   3   1      430.79      409.69     11.24 o 
   7   3   1       23.13       30.12      3.69 o 
   8   3   1      163.92      151.81      8.45 o 
   9   3   1        3.17        3.77      2.95 o 
  -9   4   1       42.75       59.71      5.60 o 
  -8   4   1        6.62        3.35      2.65 o 
  -7   4   1       70.84       70.90      5.19 o 
  -6   4   1       28.46       19.41      2.56 o 
  -5   4   1       26.22       31.69      2.52 o 
  -4   4   1       89.60       85.48      3.12 o 
  -3   4   1     9372.42     9785.38    386.78 o 
  -2   4   1      277.38      263.65      5.24 o 
  -1   4   1      413.08      417.05      8.90 o 
   0   4   1       61.34       66.95      1.35 o 
   1   4   1      799.21      772.25     10.38 o 
   2   4   1      119.17      106.99      4.72 o 
   3   4   1     1226.70     1172.73     20.90 o 
   4   4   1      113.86      116.92      5.24 o 
   5   4   1     1567.14     1534.03     37.34 o 
   6   4   1        6.04        2.72      2.50 o 
   7   4   1      175.21      143.30      8.02 o 
   8   4   1        5.48        3.42      2.68 o 
   9   4   1        8.17       14.00      3.57 o 
  -8   5   1      161.96      153.26      8.53 o 
  -7   5   1       52.02       75.40      9.89 o 
  -6   5   1        6.30        6.13      2.26 o 
  -5   5   1        0.79        0.07      1.61 o 
  -4   5   1     1428.98     1383.76     31.77 o 
  -3   5   1      183.22      175.20      5.67 o 
  -2   5   1     2971.05     2953.50     61.47 o 
  -1   5   1      222.97      230.49      3.45 o 
   0   5   1       19.26       18.59      1.01 o 
   1   5   1      325.63      343.13      4.79 o 
   2   5   1     2231.11     2282.37     54.61 o 
   3   5   1       14.55       15.72      2.89 o 
   4   5   1      188.60      189.99      6.68 o 
   5   5   1       36.96       35.41      3.47 o 
   6   5   1      920.43      968.93     27.11 o 
   7   5   1       74.28       90.24      5.00 o 
   8   5   1        0.68       -1.26      2.51 o 
  -8   6   1       53.75       44.18      8.81 o 
  -7   6   1      138.84      133.63     12.57 o 
  -6   6   1      102.13      101.06      6.31 o 
  -5   6   1      113.92      105.21      5.27 o 
  -4   6   1      384.98      386.40      8.63 o 
  -3   6   1     2100.65     2107.59     37.85 o 
  -2   6   1       80.09      110.99      2.62 o 
  -1   6   1      903.50      932.45     15.81 o 
   0   6   1      133.99      156.72      2.71 o 
   1   6   1      495.26      524.05     10.12 o 
   2   6   1     6821.63     7122.60    198.33 o 
   3   6   1      631.01      633.58     12.74 o 
   4   6   1     1620.08     1547.81     36.91 o 
   5   6   1      535.43      519.65     14.18 o 
   6   6   1       93.46       93.07      5.40 o 
   7   6   1       58.05       54.98      7.93 o 
   8   6   1        1.09        1.35      3.47 o 
  -8   7   1        9.83        8.77      4.33 o 
  -7   7   1       88.65      106.58     10.37 o 
  -6   7   1      240.86      221.82     10.45 o 
  -5   7   1        0.77       -0.12      2.34 o 
  -4   7   1       91.36      100.71      4.85 o 
  -3   7   1        6.54        7.52      1.55 o 
  -2   7   1      276.24      309.39      5.84 o 
  -1   7   1      302.68      323.11      7.52 o 
   0   7   1     3317.61     3348.89     70.97 o 
   1   7   1     2805.94     2781.88     61.45 o 
   2   7   1      661.18      664.81     10.45 o 
   3   7   1       93.56       97.15      3.40 o 
   4   7   1      997.39      955.49     23.48 o 
   5   7   1       18.54       16.05      2.90 o 
   6   7   1       32.80       38.94      4.21 o 
   7   7   1       58.20       60.81      5.49 o 
   8   7   1       14.97       16.94      3.93 o 
  -7   8   1       78.59       89.14     13.20 o 
  -6   8   1      125.78      133.70      7.84 o 
  -5   8   1      889.91      861.43     16.41 o 
  -4   8   1        0.14        0.94      1.45 o 
  -3   8   1      228.17      217.95      4.42 o 
  -2   8   1      107.32      126.16      4.70 o 
  -1   8   1     1684.55     1704.47     40.81 o 
   0   8   1        9.91       19.83      1.65 o 
   1   8   1     1184.99     1232.35     23.05 o 
   2   8   1      152.11      156.62      4.38 o 
   3   8   1      529.68      508.12     11.05 o 
   4   8   1       27.62       26.47      3.75 o 
   5   8   1       28.73       30.24      2.47 o 
   6   8   1       12.09       15.93      3.76 o 
   7   8   1        5.31        1.83      3.04 o 
  -7   9   1       33.32       28.32      4.19 o 
  -6   9   1      191.05      193.28     10.48 o 
  -5   9   1      359.76      346.37     10.71 o 
  -4   9   1      375.56      375.48     11.68 o 
  -3   9   1       96.04      101.15      4.92 o 
  -2   9   1       28.98       39.22      3.06 o 
  -1   9   1      164.11      173.16      5.97 o 
   0   9   1     2772.99     2770.42     59.24 o 
   1   9   1      183.75      179.27      4.47 o 
   2   9   1       77.11       84.72      3.34 o 
   3   9   1       45.44       45.14      2.96 o 
   4   9   1      325.73      309.96      8.22 o 
   5   9   1      193.20      186.22      6.03 o 
   6   9   1       13.52        9.63      2.16 o 
   7   9   1        2.83        5.68      3.52 o 
  -6  10   1        2.58        3.20      3.17 o 
  -5  10   1      284.55      282.16     12.65 o 
  -4  10   1      163.73      165.33      6.79 o 
  -3  10   1       24.27       27.29      3.07 o 
  -2  10   1       67.51       76.85      4.05 o 
  -1  10   1      323.89      329.89      9.71 o 
   0  10   1       83.01       89.72      3.28 o 
   1  10   1      996.73      975.13     30.23 o 
   2  10   1      429.74      450.55      9.34 o 
   3  10   1      134.83      144.28      6.71 o 
   4  10   1      523.18      506.96     10.80 o 
   5  10   1       73.42       83.25      5.25 o 
   6  10   1        0.61        3.21      2.94 o 
  -6  11   1       35.01       38.03      4.55 o 
  -5  11   1      155.75      157.10      9.36 o 
  -4  11   1      430.06      416.59     11.97 o 
  -3  11   1       10.86        9.83      2.58 o 
  -2  11   1       31.87       38.37      3.60 o 
  -1  11   1      148.99      151.79      6.22 o 
   0  11   1      373.81      349.61     15.49 o 
   1  11   1       22.29       29.38      3.03 o 
   2  11   1      109.33      113.78      6.50 o 
   3  11   1        4.09        3.86      1.56 o 
   4  11   1       38.53       33.17      4.19 o 
   5  11   1      212.69      197.75      9.65 o 
  -5  12   1       18.01       16.70      4.50 o 
  -4  12   1       24.33       18.92      3.72 o 
  -3  12   1      558.24      559.44     14.88 o 
  -2  12   1       36.90       35.13      5.70 o 
  -1  12   1       57.30       60.05      4.62 o 
   0  12   1       48.47       67.98      6.76 o 
   1  12   1       62.23       67.21      5.26 o 
   2  12   1        0.92       -0.46      1.59 o 
   3  12   1       76.24       73.31      9.49 o 
   4  12   1      152.33      156.71      8.65 o 
   5  12   1      109.67      121.59     15.13 o 
  -3  13   1       29.46       28.68      3.56 o 
  -2  13   1      296.28      321.72     10.92 o 
  -1  13   1       32.23       35.91      7.67 o 
   0  13   1        1.66        2.00      4.74 o 
   1  13   1        0.50        2.92      2.36 o 
   2  13   1      214.51      235.42     11.00 o 
   3  13   1       69.31       68.56      6.85 o 
  -1  14   1       25.05       26.95      5.69 o 
   0  14   1       10.07       17.43      9.84 o 
   1  14   1       42.29       25.69      4.08 o 
  -8   0   2        0.85        0.54      2.51 o 
  -6   0   2     1125.54     1086.53     28.91 o 
  -4   0   2     3667.90     3786.93    114.66 o 
  -2   0   2    10345.06    10767.46    492.05 o 
   0   0   2    10427.56     9801.40    435.95 o 
   2   0   2     7386.86     7542.02    330.90 o 
   4   0   2     3816.24     3649.71    141.54 o 
   6   0   2       26.13       21.31      3.80 o 
   8   0   2      195.76      227.37     17.12 o 
  -9   1   2       18.19       16.96      3.13 o 
  -8   1   2       40.43       30.40      3.03 o 
  -7   1   2      168.94      171.46      5.41 o 
  -6   1   2       44.21       64.26      5.51 o 
  -5   1   2     1948.50     1955.00     36.72 o 
  -4   1   2      316.54      312.07      6.36 o 
  -3   1   2      281.05      271.41      6.17 o 
  -2   1   2     5493.16     5481.07    126.15 o 
  -1   1   2     6434.49     5608.97    234.45 o 
   0   1   2      356.28      283.91     10.34 o 
   1   1   2      741.03      700.78      9.52 o 
   2   1   2     1681.93     1709.49     33.46 o 
   3   1   2     4069.23     4100.41    109.07 o 
   4   1   2      100.41       99.77      3.37 o 
   5   1   2       59.12       61.02      5.29 o 
   6   1   2       38.91       38.24      3.33 o 
   7   1   2       86.95      102.97      6.27 o 
   8   1   2       50.46       46.23      4.86 o 
   9   1   2      109.96      122.62      9.17 o 
  -9   2   2       19.67       25.32      3.26 o 
  -8   2   2       54.98       62.61      5.94 o 
  -7   2   2       12.40        6.25      1.86 o 
  -6   2   2      118.70      137.19      4.00 o 
  -5   2   2       97.61      111.40      4.64 o 
  -4   2   2     4061.85     4296.80     95.06 o 
  -3   2   2      370.91      357.40      9.82 o 
  -2   2   2       62.90       92.97      1.49 o 
  -1   2   2    10245.13    10212.63    394.58 o 
   0   2   2     8345.03     8552.54    330.25 o 
   1   2   2     6142.62     6520.79    188.74 o 
   2   2   2     1882.22     1851.08     34.31 o 
   3   2   2      138.09      122.35      5.06 o 
   4   2   2      226.16      221.36      6.29 o 
   5   2   2      130.70      139.31      5.31 o 
   6   2   2      592.89      571.73     14.38 o 
   7   2   2       47.19       41.09      4.05 o 
   8   2   2       27.46       39.98      5.05 o 
   9   2   2        2.24        6.57      3.94 o 
  -9   3   2       52.90       62.07      5.06 o 
  -8   3   2        1.88       -0.59      2.05 o 
  -7   3   2      122.91      133.77      5.11 o 
  -6   3   2        0.36        2.63      1.82 o 
  -5   3   2      102.14       98.74      3.53 o 
  -4   3   2       20.58        9.22      2.52 o 
  -3   3   2     2654.47     2805.56     69.10 o 
  -2   3   2     1162.31     1078.25     29.54 o 
  -1   3   2      230.90      236.25      5.12 o 
   0   3   2      604.49      596.91      9.28 o 
   1   3   2     4888.88     5063.01    153.05 o 
   2   3   2     3165.83     3113.44     68.23 o 
   3   3   2      869.42      903.08     17.37 o 
   4   3   2      546.85      568.48     16.45 o 
   5   3   2      868.73      822.43     21.19 o 
   6   3   2       11.22        7.19      2.54 o 
   7   3   2      232.25      225.36      9.42 o 
   8   3   2        7.69        6.68      3.48 o 
   9   3   2       15.24        9.89      6.77 o 
  -9   4   2       12.17       17.83      4.04 o 
  -8   4   2      215.04      239.29     10.47 o 
  -7   4   2        1.44        1.67      1.78 o 
  -6   4   2       10.13       10.92      2.06 o 
  -5   4   2        4.03        1.79      1.25 o 
  -4   4   2      812.75      807.75     22.44 o 
  -3   4   2        6.92        5.88      1.07 o 
  -2   4   2     9918.28    10246.77    348.01 o 
  -1   4   2      746.04      755.93     14.00 o 
   0   4   2     1092.60     1010.04     15.13 o 
   1   4   2        2.55        6.14      1.11 o 
   2   4   2      425.37      448.44      9.81 o 
   3   4   2       66.97       69.01      4.80 o 
   4   4   2       88.54       92.37      5.05 o 
   5   4   2      116.96      113.29      8.36 o 
   6   4   2     1981.79     1954.94     62.81 o 
   7   4   2       12.02       12.68      3.23 o 
   8   4   2        0.77       -0.12      2.61 o 
  -8   5   2      107.86      109.69      6.84 o 
  -7   5   2      238.05      250.58     14.48 o 
  -6   5   2       32.26       44.50      3.92 o 
  -5   5   2        9.28        7.49      2.79 o 
  -4   5   2      101.77      106.03      4.39 o 
  -3   5   2     3715.16     3762.27     84.00 o 
  -2   5   2      850.99      851.77     14.02 o 
  -1   5   2      825.61      799.64      8.93 o 
   0   5   2      439.88      475.24      6.86 o 
   1   5   2     1704.30     1704.55     29.80 o 
   2   5   2      152.16      129.25      5.98 o 
   3   5   2      182.40      177.90      5.12 o 
   4   5   2      115.11      129.56      4.58 o 
   5   5   2      614.58      603.13     15.68 o 
   6   5   2       43.25       44.76      5.19 o 
   7   5   2      295.84      308.61     12.69 o 
   8   5   2       34.23       36.68      5.95 o 
  -8   6   2      109.34      118.95     12.71 o 
  -7   6   2      179.63      176.56     11.96 o 
  -6   6   2      168.54      149.91      7.70 o 
  -5   6   2        3.04        1.88      1.87 o 
  -4   6   2       88.98       77.54      2.67 o 
  -3   6   2      354.11      342.51      9.81 o 
  -2   6   2     1700.56     1854.26     35.41 o 
  -1   6   2     1213.37     1174.91     23.50 o 
   0   6   2      744.66      722.73     10.24 o 
   1   6   2     1068.72      978.28     14.38 o 
   2   6   2     1038.26     1037.98     27.70 o 
   3   6   2      208.27      211.32      7.36 o 
   4   6   2      818.63      815.26     20.83 o 
   5   6   2       39.98       36.44      3.93 o 
   6   6   2      252.06      264.35     12.02 o 
   7   6   2       23.89       16.05      6.04 o 
   8   6   2       16.25       12.48      3.73 o 
  -8   7   2       24.07       23.02      4.78 o 
  -7   7   2       86.56       74.26      6.58 o 
  -6   7   2        2.26        2.30      2.12 o 
  -5   7   2      515.21      482.88      9.30 o 
  -4   7   2      398.12      397.45      8.62 o 
  -3   7   2      198.17      203.02      5.03 o 
  -2   7   2      384.73      413.96      8.07 o 
  -1   7   2     1609.75     1540.93     24.75 o 
   0   7   2       75.81       82.40      3.76 o 
   1   7   2      629.29      652.89      9.76 o 
   2   7   2      865.74      830.23     13.89 o 
   3   7   2      437.28      419.61      7.92 o 
   4   7   2      119.18      119.54      8.43 o 
   5   7   2      309.00      278.55     13.10 o 
   6   7   2       78.03       61.94      5.86 o 
   7   7   2       16.83       11.63      3.30 o 
   8   7   2       20.90       15.52      5.23 o 
  -7   8   2       49.67       42.74      4.35 o 
  -6   8   2      616.72      599.16     15.57 o 
  -5   8   2        0.51        3.16      1.98 o 
  -4   8   2      104.42       98.91      4.89 o 
  -3   8   2       67.06       68.97      3.21 o 
  -2   8   2       64.80       68.62      4.12 o 
  -1   8   2       30.05       23.80      1.25 o 
   0   8   2      810.01      827.56     13.42 o 
   1   8   2       93.95      108.45      3.96 o 
   2   8   2      707.82      721.19     13.78 o 
   3   8   2      169.34      170.81      5.58 o 
   4   8   2     1514.68     1454.58     30.51 o 
   5   8   2        6.15        5.52      3.29 o 
   6   8   2       99.83       88.04     18.43 o 
   7   8   2        1.43       -1.24      2.87 o 
  -7   9   2       54.35       43.38      4.32 o 
  -6   9   2       13.65       21.81      5.53 o 
  -5   9   2      613.56      606.28     16.23 o 
  -4   9   2      109.55      111.91      4.67 o 
  -3   9   2       20.39       14.66      2.40 o 
  -2   9   2       73.05       73.66      4.00 o 
  -1   9   2      898.23      915.39     18.16 o 
   0   9   2      104.74      104.16      3.81 o 
   1   9   2      140.98      144.88      5.61 o 
   2   9   2        0.60        1.09      2.22 o 
   3   9   2     1499.78     1453.40     29.75 o 
   4   9   2        1.87        2.87      1.96 o 
   5   9   2        1.86        2.39      3.07 o 
   6   9   2       14.26       11.59      2.66 o 
   7   9   2       34.50       34.18      5.85 o 
  -6  10   2      229.15      224.70      8.72 o 
  -5  10   2        8.51        4.67      2.51 o 
  -4  10   2       78.38      102.44      4.85 o 
  -3  10   2        0.88        4.81      2.18 o 
  -2  10   2      614.07      637.93     16.41 o 
  -1  10   2     1458.21     1403.77     34.55 o 
   0  10   2      114.04      120.20      3.79 o 
   1  10   2      664.61      653.63     12.90 o 
   2  10   2      463.09      439.92      9.85 o 
   3  10   2      142.93      134.43      4.45 o 
   4  10   2      137.20      135.60      7.24 o 
   5  10   2        1.61        2.88      1.90 o 
   6  10   2        0.63        2.73      2.85 o 
  -6  11   2       21.93       20.94      5.01 o 
  -5  11   2       75.62       78.37      4.98 o 
  -4  11   2       22.56       22.15      4.11 o 
  -3  11   2      253.37      239.81      9.29 o 
  -2  11   2      246.26      258.35     11.47 o 
  -1  11   2      152.09      161.73      6.79 o 
   0  11   2       40.94       50.10      4.31 o 
   1  11   2      239.28      235.97      5.56 o 
   2  11   2       39.15       35.70      3.00 o 
   3  11   2      203.68      195.42      6.55 o 
   4  11   2      120.47      132.25      5.94 o 
   5  11   2       20.78       23.51      4.16 o 
  -5  12   2        4.67        5.27      3.31 o 
  -4  12   2      121.57      129.25      9.65 o 
  -3  12   2        0.95        3.80      2.50 o 
  -2  12   2      376.39      372.12     12.99 o 
  -1  12   2      320.92      310.49     12.77 o 
   0  12   2      103.76      111.66      7.92 o 
   1  12   2       56.08       52.82      3.13 o 
   2  12   2      109.66      104.99      4.01 o 
   3  12   2       59.45       51.05      5.21 o 
   4  12   2        0.69        2.50      2.72 o 
  -3  13   2      379.17      364.38     12.91 o 
  -2  13   2        1.32        4.87      3.52 o 
  -1  13   2       44.66       39.75      8.24 o 
   0  13   2       45.18       43.44      5.95 o 
   1  13   2      214.60      213.52      7.67 o 
   2  13   2       10.57       12.12      3.23 o 
   3  13   2       10.08       12.58      3.65 o 
   0  14   2       64.69       72.39     16.20 o 
  -9   0   3        1.73       -2.47      3.72 o 
  -7   0   3       11.91        6.29      2.93 o 
  -5   0   3     2758.92     2793.49     84.81 o 
  -3   0   3      883.11      799.76     14.86 o 
  -1   0   3     5136.61     4643.83    128.77 o 
   1   0   3      225.63      313.33      5.67 o 
   3   0   3    10632.21    11024.25    639.14 o 
   5   0   3        4.44        0.69      5.17 o 
   7   0   3       61.76       59.42      9.37 o 
   9   0   3       14.60       23.62      6.70 o 
  -9   1   3        1.81        2.56      2.80 o 
  -8   1   3        4.55        2.94      2.03 o 
  -7   1   3        0.09        0.00      1.85 o 
  -6   1   3     2432.56     2409.86     52.50 o 
  -5   1   3        2.63        4.03      1.35 o 
  -4   1   3      164.36      187.61      3.57 o 
  -3   1   3      849.61      868.21     11.73 o 
  -2   1   3     7570.46     7273.98    240.51 o 
  -1   1   3     2079.37     2135.66     37.29 o 
   0   1   3      153.97      135.71      1.73 o 
   1   1   3     2043.57     1990.21     33.94 o 
   2   1   3     1919.02     1811.44     33.21 o 
   3   1   3       81.47      124.71      5.41 o 
   4   1   3     4297.24     4391.90    125.52 o 
   5   1   3        4.51        3.78      2.50 o 
   6   1   3        7.24        8.99      2.40 o 
   7   1   3       31.20       34.95      4.19 o 
   8   1   3      252.16      267.58     12.14 o 
   9   1   3        2.10        4.47      3.88 o 
  -9   2   3       38.13       37.10      4.09 o 
  -8   2   3        0.35        2.09      2.16 o 
  -7   2   3      148.17      153.83      5.04 o 
  -6   2   3       30.36       44.14      2.83 o 
  -5   2   3      553.55      560.18      9.59 o 
  -4   2   3     1391.94     1341.28     32.99 o 
  -3   2   3     1920.59     1983.54     31.27 o 
  -2   2   3     2762.55     2796.51     46.19 o 
  -1   2   3      934.66      920.81     13.23 o 
   0   2   3     5199.17     5278.05    121.05 o 
   1   2   3     2595.36     2578.87     56.77 o 
   2   2   3      833.67      846.25     17.23 o 
   3   2   3     1304.81     1261.58     24.97 o 
   4   2   3      138.44      140.21      5.01 o 
   5   2   3      392.67      397.79     11.51 o 
   6   2   3       59.05       40.44      3.47 o 
   7   2   3      234.63      243.25     11.23 o 
   8   2   3      223.57      229.86     10.28 o 
   9   2   3        4.24        4.95      4.64 o 
  -9   3   3        1.28        1.00      2.69 o 
  -8   3   3      156.61      170.49      7.62 o 
  -7   3   3       18.01       30.93      2.89 o 
  -6   3   3       15.82       20.34      2.14 o 
  -5   3   3       41.61       47.81      3.18 o 
  -4   3   3      923.00      970.97     15.59 o 
  -3   3   3       85.08       83.57      3.56 o 
  -2   3   3     2641.71     2770.60     53.66 o 
  -1   3   3     2108.95     2072.82     35.20 o 
   0   3   3     6601.20     6163.90    215.51 o 
   1   3   3     1134.84     1182.51     20.55 o 
   2   3   3      691.34      673.65     11.13 o 
   3   3   3      186.88      194.18      8.45 o 
   4   3   3      245.75      273.39     10.54 o 
   5   3   3      141.18      146.43      7.63 o 
   6   3   3      300.96      311.92      9.59 o 
   7   3   3      199.11      212.18      8.77 o 
   8   3   3       30.58       21.91      4.10 o 
  -9   4   3      132.50      145.30      7.07 o 
  -8   4   3        0.83       -0.87      2.47 o 
  -7   4   3      205.71      226.20     11.77 o 
  -6   4   3       65.90       65.26      4.14 o 
  -5   4   3       25.38       25.25      2.46 o 
  -4   4   3       86.58       95.30      4.09 o 
  -3   4   3      536.23      589.05     10.27 o 
  -2   4   3      210.02      221.42      4.11 o 
  -1   4   3     1687.26     1751.53     25.88 o 
   0   4   3      617.11      669.61      9.29 o 
   1   4   3     7899.10     8250.42    283.16 o 
   2   4   3      516.65      584.52     10.08 o 
   3   4   3      984.91      965.01     18.45 o 
   4   4   3       11.75       14.35      1.96 o 
   5   4   3     1662.90     1725.95     45.65 o 
   6   4   3       37.88       56.81     11.64 o 
   7   4   3      156.47      159.33      8.39 o 
   8   4   3       15.45       11.32      4.78 o 
  -8   5   3      184.39      191.45      7.42 o 
  -7   5   3        2.84        3.79      2.50 o 
  -6   5   3        4.95        5.43      2.02 o 
  -5   5   3       92.80       90.96      5.00 o 
  -4   5   3     1104.87     1090.77     17.83 o 
  -3   5   3      189.51      188.54      7.10 o 
  -2   5   3      416.87      449.99     10.75 o 
  -1   5   3      148.74      168.30      2.01 o 
   0   5   3     6253.25     6085.70    167.41 o 
   1   5   3      894.18      835.43     25.63 o 
   2   5   3       71.62       73.03      3.81 o 
   3   5   3        0.47        0.99      1.37 o 
   4   5   3      202.31      195.49      6.76 o 
   5   5   3        0.73        3.56      2.11 o 
   6   5   3      542.39      555.50     16.91 o 
   7   5   3        6.38        2.88      3.01 o 
   8   5   3        9.08        5.98      4.17 o 
  -8   6   3       12.37       14.60      3.51 o 
  -7   6   3      151.08      158.79      8.35 o 
  -6   6   3       22.19       18.98      2.16 o 
  -5   6   3      108.89      106.73      5.94 o 
  -4   6   3      625.25      595.54     12.68 o 
  -3   6   3      672.33      693.71     11.71 o 
  -2   6   3      248.04      238.52      5.68 o 
  -1   6   3     1841.31     1825.71     27.45 o 
   0   6   3      763.95      861.81     17.60 o 
   1   6   3     1597.31     1552.40     28.68 o 
   2   6   3      548.74      561.13     17.27 o 
   3   6   3      104.17      102.06      4.82 o 
   4   6   3      283.39      261.67     11.38 o 
   5   6   3      565.45      530.92     20.17 o 
   6   6   3        0.65       -0.71      2.42 o 
   7   6   3       30.29       34.38      5.24 o 
   8   6   3       16.27       13.88      4.89 o 
  -8   7   3       57.86       57.58      6.27 o 
  -7   7   3       20.35       15.53      4.09 o 
  -6   7   3      300.85      293.76      9.42 o 
  -5   7   3      156.41      152.01      4.97 o 
  -4   7   3      245.64      243.84      5.80 o 
  -3   7   3      479.18      488.81     13.54 o 
  -2   7   3      486.59      462.75      8.94 o 
  -1   7   3     1684.45     1689.74     24.77 o 
   0   7   3       79.70       92.42      3.16 o 
   1   7   3     1093.30     1116.84     22.34 o 
   2   7   3     1247.56     1244.94     23.28 o 
   3   7   3        0.18        1.15      2.05 o 
   4   7   3      350.97      347.19     14.60 o 
   5   7   3      119.65      113.20      7.16 o 
   6   7   3      242.20      228.65     11.84 o 
   7   7   3       11.39        1.59      4.23 o 
  -7   8   3       62.89       72.10      6.35 o 
  -6   8   3        4.40        6.60      2.62 o 
  -5   8   3      495.28      485.87     12.66 o 
  -4   8   3      112.42      140.18      4.61 o 
  -3   8   3      520.22      509.44     11.06 o 
  -2   8   3      125.50      141.62      5.14 o 
  -1   8   3      376.85      352.38      5.90 o 
   0   8   3        5.92        4.23      1.20 o 
   1   8   3        2.63        6.55      2.93 o 
   2   8   3       92.26      101.91      3.90 o 
   3   8   3     2617.45     2535.28     55.34 o 
   4   8   3       35.88       33.47      2.97 o 
   5   8   3       26.13       15.95      3.19 o 
   6   8   3       22.87       23.41      3.52 o 
   7   8   3       19.17       15.48      4.36 o 
  -7   9   3        1.46        2.65      2.96 o 
  -6   9   3      196.11      199.20      8.11 o 
  -5   9   3        0.20        0.62      1.84 o 
  -4   9   3      309.79      337.00      9.64 o 
  -3   9   3      175.21      171.45      5.85 o 
  -2   9   3      310.57      323.54      8.12 o 
  -1   9   3       29.48       28.08      1.55 o 
   0   9   3       81.52       93.46      3.60 o 
   1   9   3      178.78      183.83      4.52 o 
   2   9   3      787.31      759.35     13.59 o 
   3   9   3        4.94        4.40      1.94 o 
   4   9   3      389.80      380.55      8.50 o 
   5   9   3        1.00        2.23      2.24 o 
   6   9   3        1.10        4.95      2.85 o 
  -6  10   3       28.19       31.16      3.58 o 
  -5  10   3      280.28      281.41     10.57 o 
  -4  10   3      139.45      148.99      6.10 o 
  -3  10   3      159.91      152.86     10.77 o 
  -2  10   3      371.61      370.72     10.00 o 
  -1  10   3      168.52      184.42      6.82 o 
   0  10   3      278.29      293.12     10.13 o 
   1  10   3      103.74      112.25      4.16 o 
   2  10   3       51.29       55.83      2.83 o 
   3  10   3      610.63      609.36     12.54 o 
   4  10   3       29.01       29.26      3.08 o 
   5  10   3       34.01       33.14      3.82 o 
   6  10   3       12.42        6.70      3.18 o 
  -5  11   3        3.89        3.22      2.69 o 
  -4  11   3      445.27      452.91     14.07 o 
  -3  11   3       13.77       17.87      3.24 o 
  -2  11   3       75.80       77.33      4.20 o 
  -1  11   3      533.06      557.89     16.72 o 
   0  11   3      413.03      440.28     10.84 o 
   1  11   3        0.27       -1.39      1.47 o 
   2  11   3      215.72      201.98      6.08 o 
   3  11   3        5.04        3.93      1.82 o 
   4  11   3       31.44       31.98      3.20 o 
   5  11   3        1.01        1.93      2.65 o 
  -4  12   3       21.73       22.46      3.49 o 
  -3  12   3      237.48      230.28      9.38 o 
  -2  12   3       49.62       43.77      6.38 o 
  -1  12   3       68.42       79.66      7.19 o 
   0  12   3       33.51       40.60      7.58 o 
   1  12   3      720.89      709.51     15.70 o 
   2  12   3        0.84       -0.11      1.75 o 
   3  12   3       23.83       18.89      2.74 o 
   4  12   3       14.40       12.94      3.73 o 
  -3  13   3        3.33        3.77      2.76 o 
  -2  13   3       36.30       25.44      6.72 o 
  -1  13   3       15.86       14.07      6.83 o 
   0  13   3      242.89      226.94      9.22 o 
   1  13   3       34.13       31.80      4.37 o 
   2  13   3       59.16       67.24      5.31 o 
   3  13   3        1.81        9.12      2.90 o 
  -8   0   4      139.61      151.36     10.13 o 
  -6   0   4       22.51       20.10      4.53 o 
  -4   0   4     5909.85     5841.13    216.47 o 
  -2   0   4     3094.36     2759.95    135.15 o 
   0   0   4     3891.49     3558.16    119.88 o 
   2   0   4     2760.70     2753.27     91.35 o 
   4   0   4      916.13      864.08     24.37 o 
   6   0   4      764.25      776.69     32.83 o 
   8   0   4        8.73       11.34      5.05 o 
  -9   1   4        4.56        5.18      3.10 o 
  -8   1   4        3.13        2.84      2.26 o 
  -7   1   4      157.48      161.77      6.42 o 
  -6   1   4       14.59       17.59      2.15 o 
  -5   1   4      325.06      334.81      8.26 o 
  -4   1   4      785.84      761.31     12.56 o 
  -3   1   4     2624.10     2620.48     43.24 o 
  -2   1   4      551.04      522.50      6.92 o 
  -1   1   4     2136.28     1968.60     30.46 o 
   0   1   4      229.87      227.80      5.10 o 
   1   1   4      379.23      328.81      5.01 o 
   2   1   4      924.74      885.60     15.55 o 
   3   1   4     3933.08     3819.81     97.92 o 
   4   1   4      376.70      343.59      8.43 o 
   5   1   4      252.50      256.29     10.15 o 
   6   1   4        2.10        0.73      2.24 o 
   7   1   4       94.02       94.58      6.37 o 
   8   1   4        0.30        1.23      2.82 o 
  -9   2   4        7.96        9.96      3.49 o 
  -8   2   4      109.52       99.69      5.71 o 
  -7   2   4      292.43      324.23     10.60 o 
  -6   2   4       55.80       59.95      3.61 o 
  -5   2   4       31.34       32.53      2.03 o 
  -4   2   4     1222.40     1311.18     24.51 o 
  -3   2   4      737.43      780.01      9.91 o 
  -2   2   4     2198.60     2105.91     35.96 o 
  -1   2   4      208.20      265.94      5.07 o 
   0   2   4      728.16      706.60      8.18 o 
   1   2   4      129.90      167.57      6.52 o 
   2   2   4     3870.80     4020.32    104.56 o 
   3   2   4       27.97       32.92      2.21 o 
   4   2   4      271.48      232.78      5.90 o 
   5   2   4      788.76      728.41     18.24 o 
   6   2   4      257.42      250.70      9.76 o 
   7   2   4      285.60      320.57     13.54 o 
   8   2   4       57.05       57.37      7.91 o 
  -9   3   4       51.40       48.16      4.44 o 
  -8   3   4        0.04        0.23      2.80 o 
  -7   3   4      150.87      156.05      5.90 o 
  -6   3   4      204.55      216.84      6.46 o 
  -5   3   4      466.75      466.16      8.47 o 
  -4   3   4     1078.74     1060.95     17.03 o 
  -3   3   4      450.84      467.57      5.18 o 
  -2   3   4      647.50      680.47      7.47 o 
  -1   3   4     2278.74     2303.07     50.46 o 
   0   3   4      482.33      506.29      7.87 o 
   1   3   4      705.61      662.79      9.09 o 
   2   3   4      334.68      299.41      5.85 o 
   3   3   4      423.02      477.28     11.72 o 
   4   3   4      254.88      252.61      6.44 o 
   5   3   4      511.67      500.96     13.94 o 
   6   3   4       10.81       11.61      3.39 o 
   7   3   4       67.16       82.30     10.16 o 
   8   3   4        5.49       11.53      3.80 o 
  -9   4   4        7.12        5.32      3.19 o 
  -8   4   4      186.99      174.14      7.35 o 
  -7   4   4       28.78       29.27      2.58 o 
  -6   4   4      118.76      124.33      4.11 o 
  -5   4   4        7.64        8.01      1.50 o 
  -4   4   4      387.35      385.04      6.47 o 
  -3   4   4       97.20      100.97      4.32 o 
  -2   4   4        3.06        2.42      1.09 o 
  -1   4   4      240.40      249.39      5.67 o 
   0   4   4    10346.02    10207.65    346.14 o 
   1   4   4       78.71       65.76      2.48 o 
   2   4   4     2033.82     2208.33     47.15 o 
   3   4   4        7.69        7.54      2.26 o 
   4   4   4        3.23       -0.16      1.95 o 
   5   4   4        0.52        2.03      2.43 o 
   6   4   4      195.57      205.42      8.71 o 
   7   4   4        2.73        6.87      3.03 o 
   8   4   4       48.31       50.56      9.47 o 
  -8   5   4        8.73       12.05      3.71 o 
  -7   5   4       88.73       84.81      6.41 o 
  -6   5   4        5.68        7.03      1.72 o 
  -5   5   4      305.53      315.95      5.73 o 
  -4   5   4     1038.85     1032.22     20.79 o 
  -3   5   4      254.29      283.25      4.92 o 
  -2   5   4      831.90      909.51     17.51 o 
  -1   5   4      971.27      887.97     14.11 o 
   0   5   4      231.56      257.90      5.37 o 
   1   5   4     4588.35     4564.68    128.07 o 
   2   5   4      353.03      368.29     15.98 o 
   3   5   4        5.08       10.28      5.18 o 
   4   5   4       63.55       69.41      3.77 o 
   5   5   4      510.49      498.89     12.92 o 
   6   5   4      163.86      167.05      6.98 o 
   7   5   4       40.01       42.84      4.94 o 
   8   5   4       24.77       22.59      4.46 o 
  -8   6   4       49.30       61.57     12.18 o 
  -7   6   4       98.89      117.79      6.02 o 
  -6   6   4      297.76      304.72      5.90 o 
  -5   6   4      140.26      142.67      4.23 o 
  -4   6   4      411.73      356.37      6.96 o 
  -3   6   4      426.27      430.26     10.70 o 
  -2   6   4      218.02      232.36      4.33 o 
  -1   6   4       50.22       59.18      1.73 o 
   0   6   4     1775.45     1741.36     31.69 o 
   1   6   4       74.07       73.34      3.56 o 
   2   6   4      117.51      135.35      5.17 o 
   3   6   4      177.23      196.82      7.95 o 
   4   6   4      477.87      458.42     17.60 o 
   5   6   4     1341.06     1280.67     32.51 o 
   6   6   4      144.66      142.26      7.54 o 
   7   6   4      234.74      237.95     10.42 o 
   8   6   4       66.41       60.36     13.28 o 
  -8   7   4       17.05       14.73      4.62 o 
  -7   7   4      105.50      111.98      6.72 o 
  -6   7   4      153.28      138.39      9.31 o 
  -5   7   4      224.97      217.29      6.62 o 
  -4   7   4     1110.71     1116.06     21.93 o 
  -3   7   4      479.48      476.55      9.07 o 
  -2   7   4      330.24      340.32      7.29 o 
  -1   7   4      887.60      901.35     13.50 o 
   0   7   4      142.83      154.92      7.60 o 
   1   7   4      403.62      399.63      8.21 o 
   2   7   4       19.35       20.68      2.99 o 
   3   7   4     1129.17     1087.17     25.24 o 
   4   7   4      123.45      115.36      6.66 o 
   5   7   4       33.41       33.03      4.29 o 
   6   7   4       52.28       50.18      7.36 o 
   7   7   4      130.34      122.13     10.56 o 
  -7   8   4        4.52        3.04      2.44 o 
  -6   8   4      273.97      275.13      8.24 o 
  -5   8   4       20.72       22.85      2.82 o 
  -4   8   4      122.19      121.83      4.49 o 
  -3   8   4       12.07       11.85      1.65 o 
  -2   8   4     1935.72     1954.62     44.02 o 
  -1   8   4      201.81      194.65      6.70 o 
   0   8   4       75.77       76.64      2.62 o 
   1   8   4      131.64      125.32      5.61 o 
   2   8   4      216.32      200.28      7.54 o 
   3   8   4       60.51       68.41      6.53 o 
   4   8   4      963.34      937.72     24.19 o 
   5   8   4       95.69      109.39      7.65 o 
   6   8   4       36.86       32.89      5.12 o 
   7   8   4       20.64       11.99      4.07 o 
  -7   9   4       22.52       20.74      4.31 o 
  -6   9   4        0.09       -0.78      2.91 o 
  -5   9   4      175.83      162.68      6.43 o 
  -4   9   4       23.98       23.89      2.67 o 
  -3   9   4      605.84      597.85     12.84 o 
  -2   9   4      369.89      394.94      7.94 o 
  -1   9   4      277.00      269.80     10.23 o 
   0   9   4        3.18        3.64      1.67 o 
   1   9   4        3.53        5.87      1.36 o 
   2   9   4      352.06      330.28      8.08 o 
   3   9   4     1003.27      975.69     19.32 o 
   4   9   4        0.95        0.91      1.94 o 
   5   9   4       38.80       37.93      3.65 o 
   6   9   4        0.64        4.84      3.31 o 
  -6  10   4       64.90       51.06      7.72 o 
  -5  10   4        4.80        6.71      2.58 o 
  -4  10   4       36.25       40.10      3.21 o 
  -3  10   4      109.49      115.64      7.71 o 
  -2  10   4      716.05      715.07     27.10 o 
  -1  10   4      521.90      495.83     13.10 o 
   0  10   4       71.84       86.30      3.34 o 
   1  10   4        0.76       -1.04      1.41 o 
   2  10   4      406.66      434.57     10.01 o 
   3  10   4      207.92      213.85      6.24 o 
   4  10   4      154.07      135.02      4.80 o 
   5  10   4      159.04      153.51     11.66 o 
   6  10   4       37.17       -5.72      6.17 o 
  -5  11   4       70.76       61.16      6.24 o 
  -4  11   4       46.42       49.26      3.94 o 
  -3  11   4       65.85       69.44      7.06 o 
  -2  11   4      122.01      126.92     11.08 o 
  -1  11   4      309.95      296.27     16.51 o 
   0  11   4        2.60        3.07      1.71 o 
   1  11   4      141.90      165.42      5.73 o 
   2  11   4      176.45      171.90      5.55 o 
   3  11   4       90.27       88.37      5.05 o 
   4  11   4       53.97       40.91      4.19 o 
   5  11   4       84.32       76.64      5.47 o 
  -4  12   4       15.93       15.51      3.25 o 
  -3  12   4        8.14       12.99      4.68 o 
  -2  12   4       25.92       15.90      3.06 o 
  -1  12   4      109.23      101.21      8.25 o 
   0  12   4      566.12      562.44     14.27 o 
   1  12   4       21.73       18.61      2.17 o 
   2  12   4       79.87       82.09      4.08 o 
   3  12   4       26.85       24.25      3.08 o 
   4  12   4       26.98       21.34      4.76 o 
  -3  13   4        5.31        7.41     14.59 o 
  -2  13   4        0.34        9.31      7.35 o 
  -1  13   4      121.29      130.69     13.65 o 
   0  13   4       39.89       25.53      3.45 o 
   1  13   4      400.71      424.81     12.94 o 
   2  13   4        0.54       -1.22      1.85 o 
  -9   0   5       25.66       22.37      7.01 o 
  -7   0   5      193.33      206.53     12.56 o 
  -5   0   5       86.40       89.21      7.25 o 
  -3   0   5     4890.06     4844.64    165.22 o 
  -1   0   5     2515.93     2448.06     54.31 o 
   1   0   5        8.30        7.77      1.39 o 
   3   0   5     2638.85     2532.97     94.19 o 
   5   0   5      138.95      133.63     16.18 o 
   7   0   5      862.67      796.02     38.77 o 
  -9   1   5        9.33        7.97      3.09 o 
  -8   1   5        3.23       -1.95      2.48 o 
  -7   1   5      144.99      155.54      7.66 o 
  -6   1   5      761.65      735.67     15.64 o 
  -5   1   5       68.24       67.34      2.94 o 
  -4   1   5      130.94      133.50      4.07 o 
  -3   1   5       47.07       46.46      2.52 o 
  -2   1   5     6206.00     5764.78    140.19 o 
  -1   1   5      154.32      115.71      2.27 o 
   0   1   5       91.70      110.90      2.60 o 
   1   1   5       87.87       81.18      3.45 o 
   2   1   5      326.78      278.20      5.98 o 
   3   1   5       19.32       29.63      2.31 o 
   4   1   5      688.17      692.36     15.33 o 
   5   1   5      316.32      303.70     10.25 o 
   6   1   5      383.74      389.59     14.70 o 
   7   1   5       87.81       91.98      6.16 o 
   8   1   5       34.07       30.29      5.60 o 
  -9   2   5       51.28       45.12      5.04 o 
  -8   2   5        5.70        7.99      2.38 o 
  -7   2   5       56.76       70.63      3.65 o 
  -6   2   5      150.95      152.59      5.69 o 
  -5   2   5      492.79      490.76      9.64 o 
  -4   2   5      265.28      262.32      4.63 o 
  -3   2   5     1094.83     1105.49     15.96 o 
  -2   2   5      141.18      130.77      1.61 o 
  -1   2   5     1140.82     1109.47     26.17 o 
   0   2   5      245.21      281.64      3.65 o 
   1   2   5     1769.87     1855.76     38.83 o 
   2   2   5     5415.80     5161.54    154.62 o 
   3   2   5      575.59      554.42     10.24 o 
   4   2   5      249.22      259.74      8.07 o 
   5   2   5      375.08      378.30     11.92 o 
   6   2   5       79.62       87.21      5.04 o 
   7   2   5      131.41      149.58      8.30 o 
   8   2   5       22.95       23.72      4.85 o 
  -9   3   5        1.12        6.53      3.24 o 
  -8   3   5       41.40       31.03      3.71 o 
  -7   3   5       68.96       68.06     11.13 o 
  -6   3   5      334.19      328.22      7.16 o 
  -5   3   5        1.06        1.97      1.31 o 
  -4   3   5      436.73      443.62      7.27 o 
  -3   3   5       32.31       39.16      1.93 o 
  -2   3   5       55.74       67.87      2.82 o 
  -1   3   5       26.64       15.28      2.28 o 
   0   3   5     8539.40     8937.07    278.82 o 
   1   3   5      311.67      294.95      4.82 o 
   2   3   5      167.02      132.34      3.18 o 
   3   3   5      119.69      124.03      3.97 o 
   4   3   5     1601.91     1590.64     39.73 o 
   5   3   5      263.32      250.91      8.16 o 
   6   3   5       24.80       24.46      3.58 o 
   7   3   5       57.59       68.85      7.75 o 
   8   3   5       31.74       43.23      6.98 o 
  -8   4   5       11.09        9.09      2.66 o 
  -7   4   5      101.78      103.76      4.85 o 
  -6   4   5       69.84       76.47      5.84 o 
  -5   4   5     1438.54     1425.67     27.09 o 
  -4   4   5        0.05        2.78      1.47 o 
  -3   4   5        4.40        3.43      1.06 o 
  -2   4   5      145.15      157.10      6.18 o 
  -1   4   5      268.91      223.09      6.36 o 
   0   4   5       26.24       25.37      1.20 o 
   1   4   5     4578.01     4676.53    116.83 o 
   2   4   5        5.82        5.15      1.43 o 
   3   4   5      148.10      139.94      4.00 o 
   4   4   5        1.53        5.13      2.15 o 
   5   4   5      227.94      240.63      7.81 o 
   6   4   5        9.97       12.69      3.33 o 
   7   4   5        0.59        2.59      3.04 o 
   8   4   5       24.19       24.17      4.54 o 
  -8   5   5       82.27       65.29      6.74 o 
  -7   5   5       24.76       16.29      2.49 o 
  -6   5   5      178.91      191.88      9.68 o 
  -5   5   5       28.28       29.12      2.58 o 
  -4   5   5      617.70      603.49     10.98 o 
  -3   5   5       12.54       15.14      1.82 o 
  -2   5   5        4.24        1.67      1.78 o 
  -1   5   5      154.67      134.27      4.62 o 
   0   5   5     3523.69     3632.39     79.22 o 
   1   5   5       22.03       18.09      2.04 o 
   2   5   5      823.84      785.53     15.64 o 
   3   5   5      127.38      129.96      5.53 o 
   4   5   5      383.85      362.02     11.38 o 
   5   5   5       23.27       25.84      3.40 o 
   6   5   5       25.96       23.94      3.78 o 
   7   5   5        0.72        0.97      3.88 o 
   8   5   5       80.27       67.86     23.52 o 
  -8   6   5        3.54        2.50      2.87 o 
  -7   6   5       64.24       65.47      7.01 o 
  -6   6   5        4.09        2.56      2.31 o 
  -5   6   5      402.17      391.48     13.53 o 
  -4   6   5       28.86       34.81      2.44 o 
  -3   6   5      191.73      193.06      3.61 o 
  -2   6   5      721.43      752.16     13.58 o 
  -1   6   5      479.00      481.06      9.09 o 
   0   6   5       21.30       15.39      1.64 o 
   1   6   5     1463.05     1385.06     29.23 o 
   2   6   5     1231.48     1185.34     32.92 o 
   3   6   5      358.80      351.85     10.24 o 
   4   6   5      464.43      470.39     11.69 o 
   5   6   5      203.16      195.38      9.53 o 
   6   6   5        2.17        2.97      2.80 o 
   7   6   5       39.16       39.90      5.25 o 
  -7   7   5       32.27       37.21      6.08 o 
  -6   7   5       61.87       65.72      4.51 o 
  -5   7   5        0.76        2.08      1.55 o 
  -4   7   5      619.80      623.24     12.90 o 
  -3   7   5      368.54      378.83      8.61 o 
  -2   7   5     1003.35      975.79     18.55 o 
  -1   7   5       57.96       52.67      2.22 o 
   0   7   5       30.14       28.95      1.38 o 
   1   7   5      109.29      111.87      3.70 o 
   2   7   5      747.13      731.03     23.63 o 
   3   7   5        7.74        6.04      2.47 o 
   4   7   5       34.68       37.24      3.93 o 
   5   7   5      112.80      129.33      7.37 o 
   6   7   5      171.66      167.71     13.11 o 
   7   7   5        0.52        4.54      4.29 o 
  -7   8   5       37.62       32.72      4.45 o 
  -6   8   5        1.16       -0.98      2.20 o 
  -5   8   5        0.97       -2.13      2.13 o 
  -4   8   5        6.75        7.80      1.59 o 
  -3   8   5     1194.56     1215.82     23.76 o 
  -2   8   5        0.55        3.74      1.16 o 
  -1   8   5      783.11      839.81     12.87 o 
   0   8   5      378.85      368.96      5.80 o 
   1   8   5       11.10        9.36      1.70 o 
   2   8   5      158.22      157.09      6.39 o 
   3   8   5      293.39      284.25      8.11 o 
   4   8   5      479.13      466.85     13.58 o 
   5   8   5      186.85      184.66     12.63 o 
   6   8   5       19.27       16.07      4.96 o 
  -6   9   5        4.31        2.73      1.86 o 
  -5   9   5       25.52       20.90      2.67 o 
  -4   9   5      103.56      109.13      4.92 o 
  -3   9   5      186.66      191.88      8.73 o 
  -2   9   5     1490.01     1472.78     37.08 o 
  -1   9   5       20.17       20.20      0.81 o 
   0   9   5       63.24       63.64      3.17 o 
   1   9   5       98.26      100.81      4.15 o 
   2   9   5      737.45      738.15     15.76 o 
   3   9   5       19.35       18.02      2.91 o 
   4   9   5       34.98       27.99      7.59 o 
   5   9   5        0.19        2.81      3.96 o 
   6   9   5      197.80      198.93     12.14 o 
  -6  10   5       51.16       56.73      9.10 o 
  -5  10   5        1.01        3.80      2.45 o 
  -4  10   5        8.95        7.77      2.13 o 
  -3  10   5      555.40      494.91     44.43 o 
  -2  10   5        0.95        0.22      3.77 o 
  -1  10   5      204.11      203.47      5.32 o 
   0  10   5        6.42        3.93      1.83 o 
   1  10   5       63.64       64.71      3.42 o 
   2  10   5      382.76      371.28     10.17 o 
   3  10   5      185.73      184.87      8.50 o 
   4  10   5        1.65        2.41      2.09 o 
   5  10   5       59.21       57.45      4.83 o 
  -5  11   5       16.49       17.51      5.55 o 
  -4  11   5       63.91       58.08      8.09 o 
  -3  11   5       50.16       43.20      7.25 o 
  -2  11   5       81.10       77.78      5.42 o 
  -1  11   5       56.92       61.46      4.57 o 
   0  11   5      330.13      342.14      7.10 o 
   1  11   5      259.39      256.08      7.12 o 
   2  11   5      105.91       98.65      5.26 o 
   3  11   5       73.49       80.23      5.64 o 
   4  11   5      122.14      126.35      5.82 o 
  -4  12   5        1.44       10.61      8.50 o 
  -3  12   5        1.11       -2.35      5.38 o 
  -2  12   5       28.20       31.57      8.26 o 
  -1  12   5       78.63       86.32      9.09 o 
   0  12   5        1.09        0.88      1.66 o 
   1  12   5      296.78      295.87      8.65 o 
   2  12   5      127.19      117.12      6.99 o 
   3  12   5       68.52       71.25      5.00 o 
  -2  13   5        4.87        7.22      8.80 o 
  -1  13   5       13.78       19.15      8.84 o 
   0  13   5      348.05      327.18     39.23 o 
   1  13   5       31.34       27.21      5.27 o 
  -8   0   6      399.34      433.89     36.18 o 
  -6   0   6       23.93       32.79      7.30 o 
  -4   0   6      205.42      233.54      6.37 o 
  -2   0   6     7335.63     6523.10    293.68 o 
   0   0   6      491.40      490.42     20.09 o 
   2   0   6     1079.51     1184.73     32.77 o 
   4   0   6      148.92      155.48      7.52 o 
   6   0   6      863.59      936.30     36.90 o 
   8   0   6       40.56       33.71     11.82 o 
  -9   1   6       19.29       19.54      4.20 o 
  -8   1   6        0.63        6.90      3.49 o 
  -7   1   6      183.27      209.58      8.95 o 
  -6   1   6       93.05       83.79      4.60 o 
  -5   1   6        3.85        5.07      1.97 o 
  -4   1   6       12.10       11.39      1.70 o 
  -3   1   6     1785.02     1741.76     24.91 o 
  -2   1   6      126.19      117.66      4.91 o 
  -1   1   6     1293.62     1316.64     20.16 o 
   0   1   6      504.41      522.82      7.31 o 
   1   1   6     1243.88     1200.59     21.30 o 
   2   1   6     1205.78     1192.79     22.56 o 
   3   1   6      112.46      109.61      3.77 o 
   4   1   6       44.92       51.83      3.31 o 
   5   1   6      842.94      830.80     21.68 o 
   6   1   6       17.98       15.93      3.45 o 
   7   1   6       76.68       97.02     16.17 o 
   8   1   6        4.36        7.03      4.67 o 
  -8   2   6      219.56      216.82      9.39 o 
  -7   2   6       15.51       14.26      2.20 o 
  -6   2   6       35.26       44.95      7.80 o 
  -5   2   6       45.35       51.70      3.91 o 
  -4   2   6      436.85      448.40      7.02 o 
  -3   2   6      399.91      388.90      6.41 o 
  -2   2   6     1794.20     1797.80     27.50 o 
  -1   2   6     1566.30     1529.57     27.71 o 
   0   2   6      146.05      114.67      2.87 o 
   1   2   6      266.77      236.29      7.97 o 
   2   2   6     2178.30     2246.49     47.83 o 
   3   2   6      435.32      429.59      8.66 o 
   4   2   6      172.95      170.68      7.35 o 
   5   2   6      159.58      172.83      6.92 o 
   6   2   6      321.05      342.04     11.22 o 
   7   2   6        0.30        1.09      2.99 o 
   8   2   6       14.54       21.31      4.59 o 
  -8   3   6        6.22        6.07      2.09 o 
  -7   3   6      101.43      101.61      7.01 o 
  -6   3   6        6.26        2.80      1.58 o 
  -5   3   6      782.62      769.42     16.18 o 
  -4   3   6      106.60      121.73      5.05 o 
  -3   3   6      101.18       93.87      4.54 o 
  -2   3   6      235.74      262.64     11.43 o 
  -1   3   6     2042.43     2018.76     51.36 o 
   0   3   6      387.62      382.11      8.38 o 
   1   3   6      701.40      712.83     17.20 o 
   2   3   6     2125.54     2085.03     45.67 o 
   3   3   6      767.55      759.29     15.99 o 
   4   3   6      400.69      377.32     10.02 o 
   5   3   6      207.73      208.13      7.71 o 
   6   3   6      156.69      135.23      6.37 o 
   7   3   6        6.07        9.52      4.61 o 
   8   3   6       32.19       26.90      9.41 o 
  -8   4   6        0.41       -0.84      2.28 o 
  -7   4   6        2.19        1.47      1.72 o 
  -6   4   6      605.75      598.19     34.73 o 
  -5   4   6        1.97        0.49      1.46 o 
  -4   4   6      586.18      573.18      8.84 o 
  -3   4   6      153.97      151.15      4.76 o 
  -2   4   6        2.69        3.98      1.12 o 
  -1   4   6      365.60      381.35     10.06 o 
   0   4   6      500.11      455.87     12.78 o 
   1   4   6      465.28      456.58      6.80 o 
   2   4   6     1211.48     1215.70     23.98 o 
   3   4   6       15.70       19.60      2.50 o 
   4   4   6     2022.25     1995.11     51.63 o 
   5   4   6       21.87       25.99      3.00 o 
   6   4   6       47.56       58.40      9.10 o 
   7   4   6        0.47       -2.33      3.14 o 
  -8   5   6        0.04        2.41      2.58 o 
  -7   5   6       29.49       23.86      3.82 o 
  -6   5   6       31.60       21.16      3.06 o 
  -5   5   6     1144.24     1092.78     29.47 o 
  -4   5   6      189.48      194.42      6.96 o 
  -3   5   6        3.48        0.25      1.55 o 
  -2   5   6        9.80        6.14      2.27 o 
  -1   5   6     1167.83     1186.60     34.41 o 
   0   5   6      425.61      445.26     12.31 o 
   1   5   6      192.49      195.50      6.51 o 
   2   5   6      122.69      135.94      4.17 o 
   3   5   6     1713.27     1707.93     45.51 o 
   4   5   6        3.19        5.01      2.19 o 
   5   5   6       46.89       60.65      5.07 o 
   6   5   6        9.60        7.68      3.32 o 
   7   5   6        4.83        1.26      3.04 o 
  -8   6   6        2.82        0.88      2.73 o 
  -7   6   6       13.70        3.20      2.24 o 
  -6   6   6      132.01      139.70      6.08 o 
  -5   6   6       18.12       17.56      1.89 o 
  -4   6   6      576.63      596.51     11.39 o 
  -3   6   6      214.88      219.04      9.39 o 
  -2   6   6      274.55      280.97     13.41 o 
  -1   6   6     1517.43     1541.13     43.97 o 
   0   6   6     1130.74     1197.75     23.24 o 
   1   6   6       20.79       16.61      1.49 o 
   2   6   6      205.05      199.77      5.42 o 
   3   6   6      236.43      230.53      8.21 o 
   4   6   6      373.38      368.40     10.18 o 
   5   6   6      220.93      228.04      9.00 o 
   6   6   6        6.75        0.92      2.77 o 
   7   6   6        0.03        0.47      3.16 o 
  -7   7   6       24.03       25.67      3.31 o 
  -6   7   6       13.91        7.48      1.72 o 
  -5   7   6       28.79       24.78      3.05 o 
  -4   7   6        6.29        2.68      1.48 o 
  -3   7   6      989.32     1071.80     22.63 o 
  -2   7   6      118.67      112.84      9.34 o 
  -1   7   6       79.00       88.91     10.58 o 
   0   7   6      223.85      248.29      5.17 o 
   1   7   6      624.55      587.08     11.43 o 
   2   7   6      231.73      229.21      6.90 o 
   3   7   6      257.04      258.50      7.37 o 
   4   7   6       79.26       93.96      7.50 o 
   5   7   6       85.25       98.42      6.95 o 
   6   7   6        4.08        9.31      3.89 o 
  -7   8   6        0.45       -2.74      5.72 o 
  -6   8   6        2.48        2.65      2.11 o 
  -5   8   6       44.12       31.79      3.19 o 
  -4   8   6      126.45      134.52      6.18 o 
  -3   8   6       28.46       21.46      2.03 o 
  -2   8   6      786.09      800.33     49.65 o 
  -1   8   6      352.57      336.19      7.57 o 
   0   8   6      613.46      581.15     24.08 o 
   1   8   6        2.53        2.01      1.59 o 
   2   8   6      143.43      148.80      4.15 o 
   3   8   6       15.86       14.44      3.20 o 
   4   8   6       12.16        8.08      2.55 o 
   5   8   6       49.52       34.93      6.74 o 
   6   8   6      354.69      357.44     18.09 o 
  -6   9   6        1.34        8.85      5.05 o 
  -5   9   6        1.51        2.48      4.97 o 
  -4   9   6        0.11       -1.98      1.98 o 
  -3   9   6      558.44      589.16     13.51 o 
  -2   9   6       22.63       23.27      2.65 o 
  -1   9   6      374.03      373.94      6.68 o 
   0   9   6       45.78       46.09      1.70 o 
   1   9   6      259.15      268.73      7.42 o 
   2   9   6      377.14      395.72     11.81 o 
   3   9   6       12.81       12.69      2.79 o 
   4   9   6       11.03       11.59      3.80 o 
   5   9   6      100.32      102.93      7.87 o 
  -5  10   6       80.69       73.93      9.78 o 
  -4  10   6        0.90        0.32      3.57 o 
  -3  10   6        1.24        1.20      3.90 o 
  -2  10   6      311.37      331.86     26.50 o 
  -1  10   6       35.32       42.93      4.25 o 
   0  10   6      174.94      164.51      4.93 o 
   1  10   6       50.24       53.46      2.35 o 
   2  10   6      102.65      135.49      5.51 o 
   3  10   6      126.24      134.36      5.25 o 
   4  10   6       95.97       80.14      9.02 o 
   5  10   6        0.05        7.51      3.65 o 
  -4  11   6        9.85       15.18      6.05 o 
  -3  11   6        6.48        4.15      4.65 o 
  -2  11   6       13.43        4.69      5.60 o 
  -1  11   6      270.71      267.27     31.48 o 
   0  11   6       35.56       44.29      5.61 o 
   1  11   6      102.80      107.80      4.08 o 
   2  11   6      326.96      335.31     10.24 o 
   3  11   6       67.52       78.29      6.68 o 
   4  11   6        6.22        7.40      2.33 o 
  -3  12   6       13.95       17.62      6.54 o 
  -2  12   6        5.01        3.83      6.43 o 
  -1  12   6        1.90       -6.61      6.61 o 
   0  12   6      115.24      103.99      9.86 o 
   1  12   6       35.51       28.33      6.39 o 
   2  12   6       63.32       62.57      5.36 o 
  -7   0   7      210.19      220.43     17.41 o 
  -5   0   7       17.72       10.66      6.68 o 
  -3   0   7      496.59      463.11      9.13 o 
  -1   0   7      775.10      844.58     16.33 o 
   1   0   7     3083.04     3026.76    111.65 o 
   3   0   7        3.41        2.41      2.51 o 
   5   0   7       90.48      103.60      6.97 o 
   7   0   7      329.79      324.80     21.90 o 
  -8   1   7       33.13       22.08      3.73 o 
  -7   1   7        6.75        7.50      2.34 o 
  -6   1   7       73.39       77.96      7.19 o 
  -5   1   7       21.21       19.70      1.92 o 
  -4   1   7      354.98      372.71      7.25 o 
  -3   1   7      264.42      230.23      3.98 o 
  -2   1   7      403.59      393.68      5.54 o 
  -1   1   7      715.74      738.10     10.95 o 
   0   1   7     4293.09     4266.90    112.61 o 
   1   1   7      512.83      521.60     10.06 o 
   2   1   7      326.74      310.33      6.57 o 
   3   1   7       41.85       44.22      3.15 o 
   4   1   7        6.94       10.69      2.25 o 
   5   1   7       59.49       72.52      5.56 o 
   6   1   7      450.09      487.51     16.55 o 
   7   1   7       32.04       40.12      5.48 o 
  -8   2   7        0.43        1.86      2.40 o 
  -7   2   7      143.77      150.23      6.50 o 
  -6   2   7       43.13       54.45      4.66 o 
  -5   2   7      109.37      119.40      3.67 o 
  -4   2   7      753.63      777.16     13.50 o 
  -3   2   7      792.22      779.07     10.51 o 
  -2   2   7      160.49      149.28      2.17 o 
  -1   2   7      696.71      695.74     10.49 o 
   0   2   7      827.54      807.29     11.60 o 
   1   2   7      840.55      838.06     15.56 o 
   2   2   7       33.13       25.94      2.13 o 
   3   2   7      703.08      697.30     17.88 o 
   4   2   7      199.64      213.47      7.45 o 
   5   2   7       48.37       54.07      7.88 o 
   6   2   7       38.13       28.25      5.38 o 
   7   2   7      153.31      167.77      9.20 o 
  -8   3   7        2.39        1.90      2.71 o 
  -7   3   7        1.21        3.66      2.52 o 
  -6   3   7      407.02      391.79      9.39 o 
  -5   3   7        9.67       11.06      2.23 o 
  -4   3   7      613.50      619.25     12.74 o 
  -3   3   7      342.02      322.28      4.23 o 
  -2   3   7      128.01      113.52      9.19 o 
  -1   3   7      580.86      568.06     13.75 o 
   0   3   7      469.33      507.54      6.56 o 
   1   3   7      103.31       95.59      3.56 o 
   2   3   7      325.09      299.48      5.82 o 
   3   3   7       37.72       36.35      2.96 o 
   4   3   7     1031.75     1012.71     25.89 o 
   5   3   7       15.45       16.72      2.75 o 
   6   3   7       18.97       21.64      3.39 o 
   7   3   7       10.69        8.36      3.55 o 
  -8   4   7        2.73        1.44      2.70 o 
  -7   4   7        0.88        0.27      2.41 o 
  -6   4   7       13.51        8.19      2.41 o 
  -5   4   7      674.93      656.40     14.37 o 
  -4   4   7       16.28       10.54      1.81 o 
  -3   4   7      820.14      832.19     17.97 o 
  -2   4   7      228.17      225.64      6.13 o 
  -1   4   7      351.23      329.51     10.77 o 
   0   4   7        1.94        4.21      2.53 o 
   1   4   7       33.64       36.54      1.60 o 
   2   4   7        7.34       11.59      3.08 o 
   3   4   7     1682.18     1644.69     39.05 o 
   4   4   7       82.08       81.10      4.23 o 
   5   4   7      204.81      191.19      8.67 o 
   6   4   7       30.89       26.63      3.89 o 
   7   4   7        1.89        3.68      3.37 o 
  -8   5   7        2.84        3.98      2.56 o 
  -7   5   7        1.66        3.01      2.05 o 
  -6   5   7      142.62      148.25      5.62 o 
  -5   5   7        0.03        1.81      1.74 o 
  -4   5   7      685.68      677.66     13.48 o 
  -3   5   7       39.21       44.24      2.77 o 
  -2   5   7      184.99      184.69      6.19 o 
  -1   5   7      546.78      568.79     16.31 o 
   0   5   7      190.41      217.62      9.02 o 
   1   5   7      284.99      302.42      6.95 o 
   2   5   7      387.98      388.55      8.12 o 
   3   5   7      125.26      137.49      6.98 o 
   4   5   7      939.86      919.99     23.60 o 
   5   5   7        3.30       -0.84      3.43 o 
   6   5   7        0.91        2.31      2.55 o 
   7   5   7        4.97        7.61      5.45 o 
  -7   6   7       13.18       10.18      3.38 o 
  -6   6   7       78.36       87.19      4.53 o 
  -5   6   7      258.90      251.57     12.68 o 
  -4   6   7      262.53      293.95     11.71 o 
  -3   6   7      330.37      347.68     15.45 o 
  -2   6   7       62.52       64.14      6.34 o 
  -1   6   7      313.81      321.61     11.66 o 
   0   6   7     1227.76     1209.73     34.92 o 
   1   6   7      275.88      288.19      5.76 o 
   2   6   7      267.52      234.75      6.61 o 
   3   6   7      431.65      443.03      9.86 o 
   4   6   7       46.12       54.35      4.90 o 
   5   6   7      100.56      104.43      5.31 o 
   6   6   7       54.27       33.14      4.77 o 
  -7   7   7       16.78       22.61      6.48 o 
  -6   7   7        9.94        5.81      1.92 o 
  -5   7   7        8.16        7.84      1.78 o 
  -4   7   7       69.45       86.86      6.49 o 
  -3   7   7      100.79       99.96      9.62 o 
  -2   7   7     1104.74     1159.56     52.28 o 
  -1   7   7     1049.43     1066.40     35.81 o 
   0   7   7      161.57      167.24      8.03 o 
   1   7   7       78.74       67.58      4.21 o 
   2   7   7      692.58      672.28     16.06 o 
   3   7   7       41.81       36.02      3.13 o 
   4   7   7        7.94        9.63      3.32 o 
   5   7   7       16.88       13.15      4.57 o 
   6   7   7       81.40       84.69      7.28 o 
  -6   8   7       49.67       41.27      6.64 o 
  -5   8   7        1.02        6.45      4.59 o 
  -4   8   7        1.99        4.63      3.74 o 
  -3   8   7      168.17      164.85     12.71 o 
  -2   8   7        3.84        0.84      3.75 o 
  -1   8   7      281.77      290.93     12.20 o 
   0   8   7      212.18      222.83     10.46 o 
   1   8   7     1032.00     1022.96     23.99 o 
   2   8   7       66.69       68.74      4.71 o 
   3   8   7        1.70        4.13      2.51 o 
   4   8   7       53.62       54.17      5.39 o 
   5   8   7       36.53       42.85      8.53 o 
  -6   9   7        4.32       -1.17      4.78 o 
  -5   9   7        6.50       10.84      4.78 o 
  -4   9   7       40.14       40.74      5.36 o 
  -3   9   7      110.30      125.48      9.99 o 
  -2   9   7      276.16      283.63     16.53 o 
  -1   9   7       14.90       17.13      1.32 o 
   0   9   7      330.57      334.49     11.06 o 
   1   9   7       51.51       55.88      3.37 o 
   2   9   7      209.67      189.94      5.95 o 
   3   9   7       26.43       25.17      3.69 o 
   4   9   7        5.60        3.51      3.02 o 
   5   9   7        0.10       13.07      8.17 o 
  -5  10   7       14.09       12.04      6.92 o 
  -4  10   7      220.99      224.28     13.24 o 
  -3  10   7      100.11       95.88      9.47 o 
  -2  10   7       29.76       29.58      7.85 o 
  -1  10   7      146.44      171.04     23.61 o 
   0  10   7        0.99        0.82      2.29 o 
   1  10   7      387.07      374.86     11.28 o 
   2  10   7       35.09       29.26      4.48 o 
   3  10   7        0.84       -2.66      2.66 o 
   4  10   7        7.33        6.44      2.70 o 
  -4  11   7       36.22       35.79      7.79 o 
  -3  11   7      222.02      242.15     22.33 o 
  -2  11   7       40.06       33.22      9.50 o 
  -1  11   7      216.36      229.52     35.01 o 
   0  11   7      112.93      116.21     11.36 o 
   1  11   7      108.65      100.63      6.05 o 
   2  11   7       51.04       35.14      4.67 o 
   3  11   7        3.92       -1.18      5.02 o 
  -2  12   7       16.99       12.33      6.28 o 
  -1  12   7      120.08      150.15     23.36 o 
   0  12   7        0.10       -2.25      4.47 o 
   1  12   7       11.21       17.67      5.61 o 
  -8   0   8      213.99      195.00     13.34 o 
  -6   0   8      101.91       99.99     11.15 o 
  -4   0   8       86.58       96.11     12.14 o 
  -2   0   8      105.78      110.40     14.67 o 
   0   0   8     2056.50     1876.65     62.88 o 
   2   0   8     2205.76     2247.39     73.01 o 
   4   0   8        9.07        6.79      6.24 o 
   6   0   8      120.54      150.26     27.05 o 
  -8   1   8        0.50       -2.82      2.82 o 
  -7   1   8      133.13      119.16      5.86 o 
  -6   1   8       32.40       34.71      5.60 o 
  -5   1   8      162.56      194.42      3.79 o 
  -4   1   8      268.47      275.60      6.31 o 
  -3   1   8      208.12      208.28      3.81 o 
  -2   1   8        4.40        4.70      1.02 o 
  -1   1   8      196.85      215.13      4.51 o 
   0   1   8      287.94      309.04      7.71 o 
   1   1   8     3325.09     3331.14     86.12 o 
   2   1   8        5.66        4.63      2.37 o 
   3   1   8      103.47       94.95      3.94 o 
   4   1   8        8.78        9.45      2.67 o 
   5   1   8      503.59      503.74     15.39 o 
   6   1   8       71.45       83.10     16.28 o 
   7   1   8       20.79       27.48      4.82 o 
  -8   2   8       33.83       27.56      6.05 o 
  -7   2   8       27.42       32.83      3.90 o 
  -6   2   8      212.41      226.47      7.18 o 
  -5   2   8       23.86       17.53      1.76 o 
  -4   2   8      115.07      111.81      3.00 o 
  -3   2   8      627.81      617.29      9.54 o 
  -2   2   8      919.59      889.62     12.49 o 
  -1   2   8       94.99       96.34      1.94 o 
   0   2   8      387.13      375.63      5.27 o 
   1   2   8        5.85        3.71      1.29 o 
   2   2   8      392.12      405.74      9.71 o 
   3   2   8       28.04       25.26      2.63 o 
   4   2   8      291.57      295.33      8.78 o 
   5   2   8      274.58      286.14      9.33 o 
   6   2   8       68.17       70.13     10.97 o 
   7   2   8        8.92       14.49      4.14 o 
  -8   3   8        0.05        1.78      3.16 o 
  -7   3   8       13.02       14.90      2.60 o 
  -6   3   8       56.81       69.44      6.47 o 
  -5   3   8      451.77      391.26     26.19 o 
  -4   3   8      385.86      400.74      6.75 o 
  -3   3   8      188.17      170.60      3.90 o 
  -2   3   8        1.26        0.37      2.24 o 
  -1   3   8     1304.51     1293.75     27.64 o 
   0   3   8      178.67      169.37      4.42 o 
   1   3   8       22.41       21.41      2.76 o 
   2   3   8        8.46        7.01      1.79 o 
   3   3   8      946.51      932.69     19.94 o 
   4   3   8        3.72        8.22      2.92 o 
   5   3   8      149.00      144.13      6.61 o 
   6   3   8       40.84       31.39      4.38 o 
   7   3   8       24.47       18.63      4.32 o 
  -7   4   8        0.50        2.20      2.96 o 
  -6   4   8      121.40      116.96      8.13 o 
  -5   4   8        0.03       -1.15      1.28 o 
  -4   4   8      161.23      166.10      8.11 o 
  -3   4   8       76.48       89.99      4.47 o 
  -2   4   8     2316.32     2289.99     65.56 o 
  -1   4   8        3.01        4.02      2.62 o 
   0   4   8       59.63       61.89      4.31 o 
   1   4   8        6.58        3.89      1.32 o 
   2   4   8       72.85       66.72      3.64 o 
   3   4   8        0.46        1.59      1.63 o 
   4   4   8      668.76      656.63     17.32 o 
   5   4   8       26.96       36.19      4.66 o 
   6   4   8       81.47       71.27      5.94 o 
  -7   5   8       15.39       22.34      4.36 o 
  -6   5   8        2.53        1.42      2.56 o 
  -5   5   8      151.08      118.90      6.56 o 
  -4   5   8       33.65       36.69      3.85 o 
  -3   5   8      572.69      607.66     13.44 o 
  -2   5   8       69.92       80.09      3.56 o 
  -1   5   8      758.40      735.77     21.67 o 
   0   5   8        8.45       12.27      4.12 o 
   1   5   8       60.65       61.69      3.79 o 
   2   5   8      266.01      260.41      5.63 o 
   3   5   8     1128.39     1066.47     26.67 o 
   4   5   8       19.93       19.29      2.91 o 
   5   5   8       49.17       56.37      4.18 o 
   6   5   8        2.31        6.35      3.06 o 
  -7   6   8       39.71       34.17      8.10 o 
  -6   6   8       27.60       19.05      5.37 o 
  -5   6   8        1.07        1.67      1.58 o 
  -4   6   8      200.25      220.20      9.12 o 
  -3   6   8       43.59       37.74      2.24 o 
  -2   6   8      294.54      280.43      8.83 o 
  -1   6   8        1.04        4.12      2.98 o 
   0   6   8      378.28      392.71     17.55 o 
   1   6   8      224.44      197.16      7.68 o 
   2   6   8      271.62      288.15      9.98 o 
   3   6   8       38.54       49.90      3.40 o 
   4   6   8      227.81      231.65     10.12 o 
   5   6   8      139.40      142.50      7.60 o 
   6   6   8       29.95       29.24      5.08 o 
  -6   7   8       45.02       37.06      6.00 o 
  -5   7   8       59.99       64.52      6.50 o 
  -4   7   8      101.36      102.90      6.67 o 
  -3   7   8      121.13      149.70     15.37 o 
  -2   7   8       89.19       77.11      5.94 o 
  -1   7   8      331.92      350.02     15.55 o 
   0   7   8        2.39        0.96      2.81 o 
   1   7   8      372.71      366.48      6.75 o 
   2   7   8      223.63      219.40      8.69 o 
   3   7   8       48.54       40.55      3.57 o 
   4   7   8       43.59       38.54      5.94 o 
   5   7   8      120.81      131.02      7.98 o 
  -6   8   8       31.88       22.59      8.24 o 
  -5   8   8      102.67      109.63      8.06 o 
  -4   8   8      181.36      183.02     11.53 o 
  -3   8   8       57.00       53.35      7.65 o 
  -2   8   8       37.51       38.51     19.34 o 
  -1   8   8       45.56       60.68     13.65 o 
   0   8   8     1168.97     1194.88     49.85 o 
   1   8   8       72.21       71.29      4.35 o 
   2   8   8      255.13      245.38      7.67 o 
   3   8   8        3.47        2.25      3.05 o 
   4   8   8       11.41        7.81      3.24 o 
   5   8   8        0.45        0.79      3.25 o 
  -5   9   8       20.54       23.40      5.87 o 
  -4   9   8       14.67       14.10      5.14 o 
  -3   9   8       55.25       54.48     10.30 o 
  -2   9   8       18.28       21.11      6.22 o 
  -1   9   8       43.34       48.01      3.01 o 
   0   9   8        8.10       16.61      5.93 o 
   1   9   8      895.44      876.51     35.31 o 
   2   9   8        8.49       15.70      6.11 o 
   3   9   8        0.79        0.55      2.28 o 
   4   9   8        8.96        3.51      3.38 o 
  -4  10   8       99.90      123.01      9.34 o 
  -3  10   8       65.89       63.75     10.35 o 
  -2  10   8       20.45       29.99      8.67 o 
  -1  10   8        0.14       -5.07      5.07 o 
   0  10   8      176.93      174.95     10.88 o 
   1  10   8        9.77        3.79      4.23 o 
   2  10   8      101.82       95.85     11.76 o 
   3  10   8       18.56       21.94      7.17 o 
  -3  11   8       57.48       54.16     12.08 o 
  -2  11   8       17.24       16.72      7.94 o 
  -1  11   8       52.53       68.29     11.18 o 
   0  11   8        3.64        7.48      4.42 o 
   1  11   8       62.09       66.39     16.75 o 
   2  11   8        2.85        0.39      4.34 o 
  -7   0   9       65.88       55.92      8.13 o 
  -5   0   9      564.97      608.19     15.18 o 
  -3   0   9       20.98       20.20      3.41 o 
  -1   0   9      241.14      287.20      7.06 o 
   1   0   9      624.49      643.71     32.83 o 
   3   0   9      813.20      764.43     27.06 o 
   5   0   9       19.57       20.44      5.59 o 
  -7   1   9       11.98        8.53      2.20 o 
  -6   1   9       85.44       90.81      6.42 o 
  -5   1   9        1.89        1.41      1.56 o 
  -4   1   9      608.13      578.46      9.68 o 
  -3   1   9       49.63       45.66      2.51 o 
  -2   1   9      103.43      113.23      3.36 o 
  -1   1   9        4.39        6.65      1.50 o 
   0   1   9     1518.26     1546.45     29.74 o 
   1   1   9        3.38        7.06      2.48 o 
   2   1   9      589.97      599.39     15.43 o 
   3   1   9       43.49       46.26      3.17 o 
   4   1   9      159.83      172.99      7.14 o 
   5   1   9      127.09      132.21      8.06 o 
   6   1   9       28.19       25.92      4.36 o 
  -7   2   9       50.90       52.32      4.01 o 
  -6   2   9       55.60       66.29      5.74 o 
  -5   2   9      107.60      120.87      3.26 o 
  -4   2   9       50.80       56.87      2.60 o 
  -3   2   9      388.70      378.92      6.14 o 
  -2   2   9       42.43       50.45      1.83 o 
  -1   2   9      302.53      290.06      8.01 o 
   0   2   9      356.59      374.11     11.08 o 
   1   2   9      399.36      416.65      9.31 o 
   2   2   9     1180.97     1187.67     29.00 o 
   3   2   9      355.20      372.07      9.76 o 
   4   2   9       58.92       74.90      6.34 o 
   5   2   9       82.16       97.07      5.94 o 
   6   2   9       34.97       33.44      5.26 o 
  -7   3   9       25.13       20.25      6.23 o 
  -6   3   9        4.23        6.73      2.01 o 
  -5   3   9        0.91        1.72      1.66 o 
  -4   3   9      506.14      506.37      9.54 o 
  -3   3   9       90.42       79.21      4.56 o 
  -2   3   9      697.02      708.72     18.38 o 
  -1   3   9       16.64       19.10      2.50 o 
   0   3   9      180.22      189.49      3.82 o 
   1   3   9        2.36        2.51      1.19 o 
   2   3   9      160.73      171.75      4.95 o 
   3   3   9      183.37      180.06      6.71 o 
   4   3   9      109.07      105.80      6.42 o 
   5   3   9      286.21      291.26     11.36 o 
   6   3   9      101.89      128.21      7.91 o 
  -7   4   9       65.37       93.06     10.33 o 
  -6   4   9        0.18       -0.39      1.95 o 
  -5   4   9        9.95       11.11      2.30 o 
  -4   4   9        5.52        2.33      1.92 o 
  -3   4   9      811.60      812.77     23.75 o 
  -2   4   9       15.79       17.82      2.70 o 
  -1   4   9      848.21      808.47     27.31 o 
   0   4   9      208.26      189.82     10.54 o 
   1   4   9        3.42        8.73      0.97 o 
   2   4   9       99.51       93.75      3.63 o 
   3   4   9      304.45      337.49      8.92 o 
   4   4   9       72.35       82.37      4.45 o 
   5   4   9       46.64       57.47     14.17 o 
   6   4   9        3.74        6.42      3.84 o 
  -7   5   9       21.37       24.37      7.90 o 
  -6   5   9       48.98       61.46     13.55 o 
  -5   5   9        8.59        2.83      2.86 o 
  -4   5   9       18.77       19.24      2.00 o 
  -3   5   9       53.91       52.51      3.10 o 
  -2   5   9     1575.01     1553.43     45.75 o 
  -1   5   9      115.07      132.30      7.96 o 
   0   5   9        4.23        8.65      4.01 o 
   1   5   9        5.81        3.44      1.52 o 
   2   5   9      131.00      126.88      7.47 o 
   3   5   9       78.26       76.69      4.50 o 
   4   5   9      177.00      179.70      7.66 o 
   5   5   9       28.73       26.62      4.34 o 
   6   5   9       71.42      102.31     10.13 o 
  -6   6   9      137.46      131.16     10.76 o 
  -5   6   9       32.33       27.68      5.99 o 
  -4   6   9       26.04       27.50      4.04 o 
  -3   6   9      261.04      275.80      9.74 o 
  -2   6   9       13.69       12.79      4.35 o 
  -1   6   9      323.87      349.19     21.59 o 
   0   6   9        0.02       -1.02      2.77 o 
   1   6   9      117.85       99.79      6.06 o 
   2   6   9      252.40      259.25      7.09 o 
   3   6   9      164.66      171.41      5.52 o 
   4   6   9        9.69        9.64      2.75 o 
   5   6   9       43.61       29.95      7.20 o 
  -6   7   9       64.01       54.66      7.14 o 
  -5   7   9       17.77       11.44      4.66 o 
  -4   7   9       22.34       23.53      4.97 o 
  -3   7   9       62.13       52.75      9.62 o 
  -2   7   9       80.62       71.49      4.48 o 
  -1   7   9       30.39       24.82      5.13 o 
   0   7   9      343.71      341.90     14.28 o 
   1   7   9        0.86        4.94      3.90 o 
   2   7   9      218.45      183.18     15.79 o 
   3   7   9      228.21      214.61      7.45 o 
   4   7   9       83.55       71.54      5.58 o 
   5   7   9       96.56      111.22     13.44 o 
  -5   8   9      218.34      248.50     13.05 o 
  -4   8   9       78.96       91.96     14.62 o 
  -3   8   9       11.07       20.52      7.51 o 
  -2   8   9       28.95       30.97      6.81 o 
  -1   8   9        7.70        9.86      1.96 o 
   0   8   9       48.45       48.28      8.04 o 
   1   8   9      581.24      561.72     24.51 o 
   2   8   9       27.29       33.72      6.25 o 
   3   8   9       49.60       38.42     15.35 o 
   4   8   9       19.31       18.49      5.70 o 
  -4   9   9       66.78       63.61     10.01 o 
  -3   9   9       37.01       33.09      7.50 o 
  -2   9   9        0.64        7.55      6.62 o 
  -1   9   9        0.59        2.03      4.13 o 
   0   9   9      313.27      328.15     15.89 o 
   1   9   9       16.30       19.90      4.92 o 
   2   9   9      131.42      129.36     15.13 o 
   3   9   9        0.69       -0.41      5.88 o 
  -3  10   9       27.87       25.56      9.41 o 
  -2  10   9        0.25       -0.13      6.73 o 
  -1  10   9       47.74       62.79      9.32 o 
   0  10   9       93.28      105.07     11.61 o 
   1  10   9      163.43      196.79     19.12 o 
   2  10   9       32.96       32.78      8.22 o 
  -1  11   9       37.87       48.68     13.69 o 
   0  11   9       17.21       25.58     11.36 o 
  -6   0  10      200.41      223.14     14.84 o 
  -4   0  10      397.95      376.19      9.36 o 
  -2   0  10        1.25        2.07      1.94 o 
   0   0  10      283.32      253.41      6.63 o 
   2   0  10      115.59      117.18      7.15 o 
   4   0  10      897.69      920.77     33.34 o 
   6   0  10        0.47       -5.54      5.54 o 
  -7   1  10        7.99        3.14      2.23 o 
  -6   1  10       13.38        5.87      1.95 o 
  -5   1  10      419.27      408.84      8.98 o 
  -4   1  10        1.45        3.02      1.32 o 
  -3   1  10      171.23      174.91      3.97 o 
  -2   1  10       35.34       42.19      2.76 o 
  -1   1  10        5.67        9.85      2.20 o 
   0   1  10      171.47      187.84      4.45 o 
   1   1  10      957.40      942.91     22.06 o 
   2   1  10      228.76      222.66      5.85 o 
   3   1  10      100.71      115.89      5.01 o 
   4   1  10       11.91       10.79      2.59 o 
   5   1  10      130.33      121.55      7.63 o 
   6   1  10        0.33       -0.98      2.96 o 
  -7   2  10        1.13        1.18      1.97 o 
  -6   2  10      128.94      123.92      4.31 o 
  -5   2  10        0.57        2.02      1.48 o 
  -4   2  10       54.95       56.28      3.77 o 
  -3   2  10      120.08      125.66      2.55 o 
  -2   2  10      454.06      432.19     10.48 o 
  -1   2  10      576.41      562.96     11.67 o 
   0   2  10      194.27      197.13      6.35 o 
   1   2  10       12.47       16.05      1.64 o 
   2   2  10      297.58      307.35      8.03 o 
   3   2  10      119.67      121.48      6.71 o 
   4   2  10       99.51      122.77      6.00 o 
   5   2  10       31.86       32.82      3.74 o 
   6   2  10       35.13       35.57      5.76 o 
  -7   3  10       27.56       40.68     14.92 o 
  -6   3  10       12.02       14.41      3.91 o 
  -5   3  10       16.27       16.13      1.80 o 
  -4   3  10       19.90       21.52      1.31 o 
  -3   3  10      314.58      325.29     10.40 o 
  -2   3  10      161.70      189.51      7.74 o 
  -1   3  10      371.64      375.18     12.17 o 
   0   3  10       34.13       42.12      1.33 o 
   1   3  10      208.20      205.22      5.23 o 
   2   3  10       65.22       70.56      3.07 o 
   3   3  10      103.82      119.24      4.85 o 
   4   3  10        1.74        1.19      3.26 o 
   5   3  10       39.83       40.68      4.05 o 
  -6   4  10       46.49       34.57      5.07 o 
  -5   4  10       16.10       12.97      4.74 o 
  -4   4  10        1.22        3.09      2.09 o 
  -3   4  10       20.33       17.72      3.02 o 
  -2   4  10      912.84      908.74     25.53 o 
  -1   4  10        8.67        9.97      2.93 o 
   0   4  10      342.80      371.95     15.70 o 
   1   4  10        2.56        1.98      1.48 o 
   2   4  10      184.85      189.66      7.31 o 
   3   4  10        1.69        2.22      1.98 o 
   4   4  10       11.75       16.32      3.23 o 
   5   4  10        0.03        2.83      3.23 o 
  -6   5  10       12.43       11.58      3.86 o 
  -5   5  10       12.51       14.84      3.62 o 
  -4   5  10        0.78        1.25      2.35 o 
  -3   5  10      100.10      114.56      6.74 o 
  -2   5  10       11.93       13.01      3.01 o 
  -1   5  10      741.17      687.91     18.85 o 
   0   5  10      148.45      160.42      8.25 o 
   1   5  10       91.84      120.52     12.00 o 
   2   5  10      237.27      224.27      4.88 o 
   3   5  10       23.25       14.29      2.15 o 
   4   5  10        0.15       -0.22      3.03 o 
   5   5  10       82.08      100.69      5.77 o 
  -6   6  10       31.58       42.69      9.23 o 
  -5   6  10        9.14        3.73      3.76 o 
  -4   6  10       67.11       83.09     13.18 o 
  -3   6  10      125.04      140.82      6.98 o 
  -2   6  10      131.04      139.41      8.29 o 
  -1   6  10      229.76      210.23      8.90 o 
   0   6  10      188.97      185.59     11.11 o 
   1   6  10       25.98       32.80      5.03 o 
   2   6  10      116.41      117.77      8.06 o 
   3   6  10      107.91       96.59      4.66 o 
   4   6  10       62.22       49.93      7.91 o 
  -5   7  10       73.81       85.31     11.00 o 
  -4   7  10        0.33        5.54      3.97 o 
  -3   7  10       40.14       44.40      9.93 o 
  -2   7  10       29.38       19.32      3.61 o 
  -1   7  10      116.83      133.36      9.63 o 
   0   7  10      154.69      166.48     13.13 o 
   1   7  10      165.68      181.22     12.50 o 
   2   7  10      265.45      246.76     18.37 o 
   3   7  10       78.30       60.08      6.64 o 
   4   7  10        1.51        2.21      4.90 o 
  -4   8  10      259.24      292.42     41.63 o 
  -3   8  10       53.17       59.67      9.27 o 
  -2   8  10        2.12       -0.39      6.75 o 
  -1   8  10       28.48       22.71      4.09 o 
   0   8  10       93.78      102.20     11.02 o 
   1   8  10       18.92       11.67      6.34 o 
   2   8  10       76.69       67.74     14.36 o 
   3   8  10       31.58       28.56      9.11 o 
  -3   9  10       25.99       28.97      7.88 o 
  -2   9  10       97.89      112.99     14.99 o 
  -1   9  10        9.58        7.09      5.22 o 
   0   9  10        3.04        9.19      5.28 o 
   1   9  10       96.98       93.63     15.96 o 
   2   9  10        2.62        4.85      5.49 o 
  -1  10  10       74.54      101.57     14.56 o 
   0  10  10      115.97      103.34     20.24 o 
  -5   0  11      236.08      203.13      8.05 o 
  -3   0  11      126.70      129.63      5.35 o 
  -1   0  11      499.43      525.19     29.52 o 
   1   0  11       52.82       41.13     13.10 o 
   3   0  11      455.77      484.90     17.64 o 
   5   0  11      207.34      197.17     12.09 o 
  -6   1  11       10.86       15.14      2.23 o 
  -5   1  11        9.74        4.44      1.99 o 
  -4   1  11      461.28      415.24     11.46 o 
  -3   1  11       13.22       10.95      1.47 o 
  -2   1  11       80.53       84.80      3.93 o 
  -1   1  11       29.79       33.38      4.34 o 
   0   1  11       48.07       44.41      3.97 o 
   1   1  11       32.31       31.66      5.44 o 
   2   1  11      105.71      122.05     10.65 o 
   3   1  11       57.06       53.20      6.68 o 
   4   1  11      367.26      372.20     11.39 o 
   5   1  11        2.04        6.18      3.46 o 
  -6   2  11        1.06        5.55      3.92 o 
  -5   2  11       82.59       86.79      6.27 o 
  -4   2  11       14.98       23.88      1.23 o 
  -3   2  11       77.96       70.00      9.57 o 
  -2   2  11       83.47       60.13      3.12 o 
  -1   2  11      439.35      421.24     10.36 o 
   0   2  11      683.37      651.78     11.06 o 
   1   2  11       22.03       20.24      1.81 o 
   2   2  11       39.81       34.63      3.06 o 
   3   2  11      228.63      234.63      7.29 o 
   4   2  11        4.47        6.01      3.23 o 
   5   2  11       67.43       87.15      7.90 o 
  -6   3  11        6.78        2.57      4.63 o 
  -5   3  11        0.41       -0.87      2.30 o 
  -4   3  11       38.86       43.33      4.60 o 
  -3   3  11       88.84       93.23      7.29 o 
  -2   3  11      242.12      239.04      9.68 o 
  -1   3  11      154.47      166.24      7.20 o 
   0   3  11      338.37      331.78     21.07 o 
   1   3  11       14.85       13.78      1.74 o 
   2   3  11      202.94      236.42      7.71 o 
   3   3  11       27.12       24.99      3.61 o 
   4   3  11        5.99        5.68      2.37 o 
   5   3  11        0.48        2.86      3.50 o 
  -6   4  11        7.93       10.84      4.71 o 
  -5   4  11        1.71        0.58      2.23 o 
  -4   4  11        5.47        3.25      2.28 o 
  -3   4  11      129.95      136.12      7.07 o 
  -2   4  11       37.60       32.64      5.56 o 
  -1   4  11       93.57       85.22      4.80 o 
   0   4  11      112.68      117.39      8.69 o 
   1   4  11      654.84      575.91     30.44 o 
   2   4  11       21.71       23.75      4.55 o 
   3   4  11        8.62        5.08      2.08 o 
   4   4  11        3.66        2.58      3.02 o 
  -5   5  11       31.44       24.53      4.79 o 
  -4   5  11        8.41        8.14      2.86 o 
  -3   5  11        4.69        9.22      3.56 o 
  -2   5  11      159.15      152.83     11.35 o 
  -1   5  11       10.91        9.66      2.69 o 
   0   5  11      305.32      334.18     15.79 o 
   1   5  11        6.40       10.38      3.86 o 
   2   5  11      203.25      197.22     13.69 o 
   3   5  11       14.44       17.27      3.42 o 
   4   5  11       18.49       19.03      3.34 o 
  -5   6  11       20.64       18.40      5.62 o 
  -4   6  11      161.80      160.29     14.64 o 
  -3   6  11       85.72       81.10      9.42 o 
  -2   6  11        1.76        2.94      3.62 o 
  -1   6  11       94.95      114.07      7.50 o 
   0   6  11       68.52       82.61     11.00 o 
   1   6  11      187.41      199.10     11.07 o 
   2   6  11       47.91       43.74      5.87 o 
   3   6  11       47.74       56.83      8.80 o 
  -4   7  11       27.61       28.02      5.75 o 
  -3   7  11       62.05       56.80     11.72 o 
  -2   7  11       61.74       62.69     11.67 o 
  -1   7  11       36.36       32.42      5.97 o 
   0   7  11       63.75       65.56      6.79 o 
   1   7  11        0.11        3.62      5.43 o 
   2   7  11       30.50       20.20      5.12 o 
   3   7  11       22.95       20.46      6.77 o 
  -3   8  11       50.64       55.86     12.61 o 
  -2   8  11        2.88       -1.44      6.50 o 
  -1   8  11      108.47      122.18      9.72 o 
   0   8  11        0.65        5.86      4.65 o 
   1   8  11        2.08        4.53      5.31 o 
   2   8  11       43.55       46.70     10.56 o 
  -1   9  11       64.48       54.24      9.58 o 
   0   9  11       12.93       16.59      9.74 o 
  -4   0  12       42.07       46.56      8.57 o 
  -2   0  12      541.18      634.73     39.37 o 
   0   0  12       22.94       18.10      3.97 o 
   2   0  12        0.88        3.49      2.54 o 
   4   0  12      199.77      226.32     14.49 o 
  -5   1  12       21.73       16.25      2.81 o 
  -4   1  12       84.59       92.35     16.97 o 
  -3   1  12      399.11      366.35     14.96 o 
  -2   1  12        2.06        2.71      1.38 o 
  -1   1  12       67.45       67.97      5.21 o 
   0   1  12        9.97        7.40      1.68 o 
   1   1  12       11.54        6.01      2.02 o 
   2   1  12       16.60       17.68      2.86 o 
   3   1  12      238.12      264.20     10.16 o 
   4   1  12        0.00       -1.74      2.70 o 
  -5   2  12       26.80       30.82      3.36 o 
  -4   2  12       60.75       60.32      6.27 o 
  -3   2  12      180.56      168.37      6.74 o 
  -2   2  12       96.47      103.72      8.23 o 
  -1   2  12       57.63       60.93      5.13 o 
   0   2  12      179.93      175.60      4.56 o 
   1   2  12        0.03       -0.90      2.16 o 
   2   2  12       68.66       84.30      4.68 o 
   3   2  12       67.34       65.29      5.36 o 
   4   2  12       76.91       84.51     11.47 o 
  -5   3  12       48.10       60.94      7.65 o 
  -4   3  12       58.29       71.15      6.27 o 
  -3   3  12       42.33       39.83      6.93 o 
  -2   3  12        0.01       -1.75      2.90 o 
  -1   3  12       49.61       44.52      4.72 o 
   0   3  12       36.37       31.18      3.82 o 
   1   3  12      415.98      393.11     12.84 o 
   2   3  12        6.76        9.62      2.20 o 
   3   3  12       15.21       11.87      3.02 o 
   4   3  12        1.25       -3.04      3.04 o 
  -5   4  12        6.37       -0.05      4.16 o 
  -4   4  12       28.65       19.90      4.17 o 
  -3   4  12        3.74        3.09      2.86 o 
  -2   4  12        5.60       -4.40      4.87 o 
  -1   4  12        4.54        2.39      2.77 o 
   0   4  12      190.71      227.22     17.00 o 
   1   4  12        5.59        4.26      3.35 o 
   2   4  12      375.97      351.11     19.73 o 
   3   4  12        0.12        2.25      4.92 o 
  -4   5  12        4.31        4.28      3.58 o 
  -3   5  12        9.55        5.13      3.75 o 
  -2   5  12       49.31       43.59      6.17 o 
  -1   5  12       36.82       28.02      3.54 o 
   0   5  12       29.38       27.49      4.90 o 
   1   5  12      426.66      472.91     21.99 o 
   2   5  12        0.40       -2.16      4.21 o 
   3   5  12       10.26        7.69      4.12 o 
  -4   6  12       63.47       57.91      7.56 o 
  -3   6  12      167.87      165.76     14.02 o 
  -2   6  12       38.63       50.38      7.85 o 
  -1   6  12        4.49        6.44      3.76 o 
   0   6  12       79.90       86.51      9.22 o 
   1   6  12        0.45        3.48      4.93 o 
   2   6  12       81.41       73.39     14.99 o 
  -3   7  12       54.77       42.07     11.36 o 
  -2   7  12       71.21       53.14      9.08 o 
  -1   7  12       52.34       38.90      7.92 o 
   0   7  12       15.15        9.04      5.67 o 
   1   7  12       42.80       50.14      6.78 o 
  -3   0  13        1.51        3.01      5.68 o 
  -1   0  13      730.74      623.30     48.68 o 
   1   0  13        3.44        2.71      2.65 o 
   3   0  13       18.17       12.76      6.58 o 
  -4   1  13       20.74       14.03      2.69 o 
  -3   1  13       13.35        9.35      2.64 o 
  -2   1  13      341.97      371.33     15.16 o 
  -1   1  13        3.26        5.68      2.70 o 
   0   1  13       51.09       47.67      2.77 o 
   1   1  13        2.44        1.78      1.64 o 
   2   1  13        4.94       10.50      2.61 o 
   3   1  13       25.90       27.92      8.11 o 
  -4   2  13        8.12        7.69      3.26 o 
  -3   2  13       33.01       34.19      3.58 o 
  -2   2  13       51.51       32.45      5.72 o 
  -1   2  13      137.02      139.63      7.37 o 
   0   2  13        7.63       16.60      3.13 o 
   1   2  13       76.21       82.14      6.03 o 
   2   2  13       76.81      102.66      8.44 o 
   3   2  13       19.21       12.89      3.06 o 
  -4   3  13       63.00       70.11      7.31 o 
  -3   3  13        0.09        2.35      3.38 o 
  -2   3  13        2.59        6.46      6.55 o 
  -1   3  13       30.13       30.83      6.00 o 
   0   3  13       97.69      102.80      5.73 o 
   1   3  13       16.77       12.43      3.79 o 
   2   3  13      172.84      163.40     10.91 o 
  -3   4  13       33.43       28.40      8.72 o 
  -2   4  13        6.80        9.41      3.97 o 
  -1   4  13        0.57        1.12      3.77 o 
   0   4  13        0.02       -0.75      2.44 o 
   1   4  13      214.67      228.97     13.36 o 
   2   4  13       27.91       28.99      5.17 o 
  -3   5  13       10.82        7.37      6.32 o 
  -2   5  13        4.07        5.88      3.45 o 
  -1   5  13        3.95        3.18      3.60 o 
   0   5  13      114.52      126.45      8.00 o 
   1   5  13        0.05       -0.55      3.44 o 
  -2   0  14      103.32      115.23     14.68 o 
   0   0  14      137.20      192.15     32.53 o 
  -2   1  14        3.42        2.24      4.97 o 
  -1   1  14      126.91      112.41     20.32 o 
   0   1  14       21.65       17.08      3.33 o 
   1   1  14       17.30       13.38      2.94 o 
  -2   2  14       60.94       51.63      6.33 o 
  -1   2  14       13.86       15.11      4.28 o 
   0   2  14       48.00       42.83      5.33 o 
  -1   3  14       12.72        9.64      4.02 o 
                                                 
